# Supplementary material for: Interaction of lncRNA LENT with DHX36 regulates translation and suppresses autophagy in melanoma
Source: Cell Death Dis. 2025 Dec 19;17(1):121. doi: 10.1038/s41419-025-08296-3 (PMC12847983; doi:10.1038/s41419-025-08296-3)
Supplement: Supplementary file 5 — Supplemental dataset 3 [file 41419_2025_8296_MOESM5_ESM.xlsx]

## Sheet: DHX36 IP-up
Gene name	Ensembl Gene ID	Description	Gene biotype	Log2 FC (shSCR_DHX_vs_shSCR_IgG)	Adjusted p-value (shSCR_DHX_vs_shSCR_IgG)
CTA-972D3.2	ENSG00000262171		antisense	7.2872	1.66153e-06
DHX36	ENSG00000174953	DEAH (Asp-Glu-Ala-His) box polypeptide 36	protein_coding	6.9763	2.59385e-134
PTH2R	ENSG00000144407	parathyroid hormone 2 receptor	protein_coding	6.83092	1.12764e-05
CMTM2	ENSG00000140932	CKLF-like MARVEL transmembrane domain containing 2	protein_coding	6.27985	2.48949e-05
ARHGAP22	ENSG00000128805	Rho GTPase activating protein 22	protein_coding	6.21595	0.0003139
BAIAP2L2	ENSG00000128298	BAI1-associated protein 2-like 2	protein_coding	6.02027	0.000803575
PTCH2	ENSG00000117425	patched 2	protein_coding	5.97547	0.000200233
CCDC146	ENSG00000135205	coiled-coil domain containing 146	protein_coding	5.89062	0.000738789
RRP1	ENSG00000160214	ribosomal RNA processing 1	protein_coding	5.85603	1.95323e-132
RP11-563J2.2	ENSG00000215244		lincRNA	5.85416	0.0014246
PDIA2	ENSG00000185615	protein disulfide isomerase family A, member 2	protein_coding	5.83556	0.00520209
PDGFRA	ENSG00000134853	platelet-derived growth factor receptor, alpha polypeptide	protein_coding	5.76385	0.0116239
GJC2	ENSG00000198835	gap junction protein, gamma 2, 47kDa	protein_coding	5.75702	0.00133461
CELSR3	ENSG00000008300	cadherin, EGF LAG seven-pass G-type receptor 3	protein_coding	5.73218	1.82232e-25
DVL1	ENSG00000107404	dishevelled segment polarity protein 1	protein_coding	5.69582	4.23692e-105
RP11-213G2.3	ENSG00000165121		pseudogene	5.5746	0.00105664
RP11-401P9.5	ENSG00000260249		antisense	5.55664	0.00309295
RP11-309L24.9	ENSG00000272899		lincRNA	5.54478	0.00223622
RP11-19N8.4	ENSG00000260141		lincRNA	5.52366	0.00180687
RP11-27N21.3	ENSG00000272138		lincRNA	5.52088	0.00944105
LAMTOR5P1	ENSG00000236646	late endosomal/lysosomal adaptor, MAPK and MTOR activator 5 pseudogene 1	pseudogene	5.49443	0.000774558
KCNJ4	ENSG00000168135	potassium inwardly-rectifying channel, subfamily J, member 4	protein_coding	5.4938	0.00420197
PSD2	ENSG00000146005	pleckstrin and Sec7 domain containing 2	protein_coding	5.43865	0.0116898
WDR45B	ENSG00000141580	WD repeat domain 45B	protein_coding	5.42507	2.17168e-93
MFI2-AS1	ENSG00000228109	MFI2 antisense RNA 1	antisense	5.36997	2.43757e-64
FER1L4	ENSG00000088340	fer-1-like 4 (C. elegans), pseudogene	pseudogene	5.32424	0.0111638
TC2N	ENSG00000165929	tandem C2 domains, nuclear	protein_coding	5.3228	0.0127821
APOA5	ENSG00000110243	apolipoprotein A-V	protein_coding	5.2916	0.0410546
HGFAC	ENSG00000109758	HGF activator	protein_coding	5.29053	0.0096525
AIFM3	ENSG00000183773	apoptosis-inducing factor, mitochondrion-associated, 3	protein_coding	5.24629	0.00876605
SLC12A8	ENSG00000221955	solute carrier family 12, member 8	protein_coding	5.21986	0.0164393
IGLL3P	ENSG00000206066	immunoglobulin lambda-like polypeptide 3, pseudogene	pseudogene	5.21894	0.00605769
ST8SIA5	ENSG00000101638	ST8 alpha-N-acetyl-neuraminide alpha-2,8-sialyltransferase 5	protein_coding	5.20502	0.0496019
GYLTL1B	ENSG00000165905	glycosyltransferase-like 1B	protein_coding	5.19011	0.0027125
CTD-2095E4.1	ENSG00000265574		pseudogene	5.16636	3.89396e-10
RP11-22P4.1	ENSG00000255322		lincRNA	5.1566	0.0279424
RP11-211N8.7	ENSG00000232827		lincRNA	5.12235	0.0108249
SSUH2	ENSG00000125046	ssu-2 homolog (C. elegans)	protein_coding	5.08056	0.0179084
PADI2	ENSG00000117115	peptidyl arginine deiminase, type II	protein_coding	5.06196	0.0286349
ABHD5	ENSG00000011198	abhydrolase domain containing 5	protein_coding	5.04742	2.0694e-73
RP11-546J1.1	ENSG00000270557		lincRNA	5.04216	0.0161351
C8G	ENSG00000176919	complement component 8, gamma polypeptide	protein_coding	5.02914	7.35397e-06
GPR35	ENSG00000178623	G protein-coupled receptor 35	protein_coding	5.00269	0.0199523
IL21R	ENSG00000103522	interleukin 21 receptor	protein_coding	5.00062	0.00655779
LAMB3	ENSG00000196878	laminin, beta 3	protein_coding	4.95554	0.00478767
SMDT1	ENSG00000183172	single-pass membrane protein with aspartate-rich tail 1	protein_coding	4.93966	8.13432e-66
KCNH8	ENSG00000183960	potassium voltage-gated channel, subfamily H (eag-related), member 8	protein_coding	4.92964	0.0169989
RP5-1099D15.1	ENSG00000235036		pseudogene	4.89354	0.00941663
RP11-30K9.6	ENSG00000245975		lincRNA	4.82378	0.0119963
USH2A	ENSG00000042781	Usher syndrome 2A (autosomal recessive, mild)	protein_coding	4.80335	0.0158325
FAM225A	ENSG00000231528	family with sequence similarity 225, member A (non-protein coding)	lincRNA	4.77281	0.0468854
IGSF9B	ENSG00000080854	immunoglobulin superfamily, member 9B	protein_coding	4.75325	0.0158402
CTA-984G1.5	ENSG00000237015		antisense	4.74549	0.0342638
NOXRED1	ENSG00000165555	NADP-dependent oxidoreductase domain containing 1	protein_coding	4.7429	0.0490406
RP11-403P17.2	ENSG00000260650		antisense	4.7383	0.023552
RP11-115D7.3	ENSG00000226745		pseudogene	4.73696	0.00146895
SPINK2	ENSG00000128040	serine peptidase inhibitor, Kazal type 2 (acrosin-trypsin inhibitor)	protein_coding	4.72591	0.0334577
RP3-339A18.6	ENSG00000233250		antisense	4.7199	0.0389018
AKR7L	ENSG00000211454	aldo-keto reductase family 7-like	polymorphic_pseudogene	4.71141	0.00144006
FLT4	ENSG00000037280	fms-related tyrosine kinase 4	protein_coding	4.6872	0.0432946
ENTPD8	ENSG00000188833	ectonucleoside triphosphate diphosphohydrolase 8	protein_coding	4.68641	0.0293212
CAHM	ENSG00000270419	colon adenocarcinoma hypermethylated (non-protein coding)	lincRNA	4.60178	1.38195e-27
LAMTOR5	ENSG00000134248	late endosomal/lysosomal adaptor, MAPK and MTOR activator 5	protein_coding	4.53221	4.09354e-61
RNU4-25P	ENSG00000222501	RNA, U4 small nuclear 25, pseudogene	snRNA	4.52507	5.93386e-09
IGFN1	ENSG00000163395	immunoglobulin-like and fibronectin type III domain containing 1	protein_coding	4.52445	0.000107709
LAMTOR5-AS1	ENSG00000224699	LAMTOR5 antisense RNA 1	antisense	4.52076	1.32748e-88
LTB4R	ENSG00000213903	leukotriene B4 receptor	protein_coding	4.51553	0.000108719
NPIPP1	ENSG00000188599	nuclear pore complex interacting protein pseudogene 1	pseudogene	4.44698	1.447e-13
PHF2P2	ENSG00000226057	PHD finger protein 2 pseudogene 2	pseudogene	4.4431	0.0287486
NOX5	ENSG00000255346	NADPH oxidase, EF-hand calcium binding domain 5	protein_coding	4.43175	0.0399579
TDH	ENSG00000154316	L-threonine dehydrogenase (pseudogene)	pseudogene	4.42067	0.0149966
TAS1R3	ENSG00000169962	taste receptor, type 1, member 3	protein_coding	4.41765	0.000651959
GFER	ENSG00000127554	growth factor, augmenter of liver regeneration	protein_coding	4.41689	5.52271e-48
PTAR1	ENSG00000188647	protein prenyltransferase alpha subunit repeat containing 1	protein_coding	4.40386	4.72069e-92
AC005606.14	ENSG00000261790		lincRNA	4.3995	1.8376e-40
RP11-304L19.1	ENSG00000259933		sense_overlapping	4.37588	3.44824e-07
ALS2CL	ENSG00000178038	ALS2 C-terminal like	protein_coding	4.37374	0.000600883
NMNAT3	ENSG00000163864	nicotinamide nucleotide adenylyltransferase 3	protein_coding	4.37042	0.0269897
SEMA3F	ENSG00000001617	sema domain, immunoglobulin domain (Ig), short basic domain, secreted, (semaphorin) 3F	protein_coding	4.34817	0.0235738
RP1-102E24.8	ENSG00000256433		lincRNA	4.31315	0.0286506
LYG1	ENSG00000144214	lysozyme G-like 1	protein_coding	4.29658	5.26221e-06
CPT1B	ENSG00000205560	carnitine palmitoyltransferase 1B (muscle)	protein_coding	4.28735	2.56065e-05
SNORD109A	ENSG00000270246	small nucleolar RNA, C/D box 109A	sense_intronic	4.24539	0.000610949
RP11-468E2.4	ENSG00000259529	E3 ubiquitin-protein ligase RNF31	protein_coding	4.2433	0.00206737
RP11-3D4.2	ENSG00000259287		antisense	4.23899	0.00019842
PLXNB1	ENSG00000164050	plexin B1	protein_coding	4.23295	9.18686e-33
PKD1P6	ENSG00000250251	polycystic kidney disease 1 (autosomal dominant) pseudogene 6	pseudogene	4.15597	1.70697e-28
MYO15B	ENSG00000266714	myosin XVB pseudogene	protein_coding	4.11588	0.0191987
PDXDC2P	ENSG00000196696	pyridoxal-dependent decarboxylase domain containing 2, pseudogene	processed_transcript	4.09596	0.000449657
NOXO1	ENSG00000196408	NADPH oxidase organizer 1	protein_coding	4.09424	1.81546e-13
SNHG5	ENSG00000203875	small nucleolar RNA host gene 5 (non-protein coding)	processed_transcript	4.07039	6.23486e-27
KB-1471A8.1	ENSG00000245330		lincRNA	4.02993	1.13497e-11
GUSBP4	ENSG00000239650	glucuronidase, beta pseudogene 4	pseudogene	4.0203	0.00575989
RP11-221N13.3	ENSG00000256268		lincRNA	4.01873	0.00651413
RP11-13J10.1	ENSG00000269707		sense_overlapping	3.99268	0.0105702
PIWIL2	ENSG00000197181	piwi-like RNA-mediated gene silencing 2	protein_coding	3.93025	1.7292e-12
RP11-1186N24.5	ENSG00000270580		processed_transcript	3.92395	0.00620362
RP11-473M20.16	ENSG00000261889		lincRNA	3.89353	0.00120686
FABP6	ENSG00000170231	fatty acid binding protein 6, ileal	protein_coding	3.87636	5.59236e-23
RP11-1212A22.1	ENSG00000205746		pseudogene	3.87431	5.64335e-05
FBXO17	ENSG00000269190	F-box protein 17	protein_coding	3.86216	9.30522e-74
PEX11G	ENSG00000104883	peroxisomal biogenesis factor 11 gamma	protein_coding	3.86083	5.32038e-27
CTB-102L5.7	ENSG00000269653		sense_intronic	3.85715	0.0483349
BDH1	ENSG00000161267	3-hydroxybutyrate dehydrogenase, type 1	protein_coding	3.85101	4.53923e-45
HERC2P4	ENSG00000230267	hect domain and RLD 2 pseudogene 4	pseudogene	3.8483	1.10295e-17
TGM1	ENSG00000092295	transglutaminase 1	protein_coding	3.8405	0.000873779
ARHGEF25	ENSG00000240771	Rho guanine nucleotide exchange factor (GEF) 25	protein_coding	3.83372	1.8225e-09
ADAMTS13	ENSG00000160323	ADAM metallopeptidase with thrombospondin type 1 motif, 13	protein_coding	3.82089	1.3752e-09
RNF112	ENSG00000128482	ring finger protein 112	protein_coding	3.81151	0.0442962
KCNK7	ENSG00000173338	potassium channel, subfamily K, member 7	protein_coding	3.81112	0.0478551
RP11-36B15.1	ENSG00000248936		antisense	3.79747	0.000812571
IFI35	ENSG00000068079	interferon-induced protein 35	protein_coding	3.79329	7.58515e-49
RP4-583P15.15	ENSG00000273154		protein_coding	3.79155	0.00923827
DMPK	ENSG00000104936	dystrophia myotonica-protein kinase	protein_coding	3.78405	1.75191e-14
RP4-756H11.3	ENSG00000226824		sense_intronic	3.76178	3.48126e-18
LDLRAD2	ENSG00000187942	low density lipoprotein receptor class A domain containing 2	protein_coding	3.76143	1.98558e-08
RP11-163E9.2	ENSG00000239969		pseudogene	3.75819	3.53755e-06
NLRP1	ENSG00000091592	NLR family, pyrin domain containing 1	protein_coding	3.74119	1.56421e-05
DAPK3	ENSG00000167657	death-associated protein kinase 3	protein_coding	3.71475	5.01248e-91
RP11-640M9.1	ENSG00000236943		antisense	3.7115	4.63881e-14
RING1	ENSG00000204227	ring finger protein 1	protein_coding	3.70999	4.88196e-34
JSRP1	ENSG00000167476	junctional sarcoplasmic reticulum protein 1	protein_coding	3.69707	1.0512e-62
FSTL4	ENSG00000053108	follistatin-like 4	protein_coding	3.69457	0.000457557
FGF22	ENSG00000070388	fibroblast growth factor 22	protein_coding	3.67049	0.0130847
OAZ1	ENSG00000104904	ornithine decarboxylase antizyme 1	protein_coding	3.66003	2.24015e-47
PKD1	ENSG00000008710	polycystic kidney disease 1 (autosomal dominant)	protein_coding	3.65889	9.6322e-46
MED6	ENSG00000133997	mediator complex subunit 6	protein_coding	3.64592	6.30611e-34
CCDC154	ENSG00000197599	coiled-coil domain containing 154	protein_coding	3.64351	5.97477e-06
TSPEAR-AS1	ENSG00000235890	TSPEAR antisense RNA 1	antisense	3.6388	0.0311417
AF186192.5	ENSG00000255085		pseudogene	3.63392	0.0399332
FAM131A	ENSG00000175182	family with sequence similarity 131, member A	protein_coding	3.62879	2.11317e-42
NPIPA5	ENSG00000183793	nuclear pore complex interacting protein family, member A5	protein_coding	3.61546	7.33117e-06
AVEN	ENSG00000169857	apoptosis, caspase activation inhibitor	protein_coding	3.61391	3.17243e-61
TSPY2	ENSG00000168757	testis specific protein, Y-linked 2	protein_coding	3.60789	0.0352276
ELMO3	ENSG00000102890	engulfment and cell motility 3	protein_coding	3.58706	5.37167e-08
RHBDL1	ENSG00000103269	rhomboid, veinlet-like 1 (Drosophila)	protein_coding	3.57867	0.00743603
SH3GL1P3	ENSG00000267352	SH3-domain GRB2-like 1 pseudogene 3	pseudogene	3.57742	0.0404675
RP11-345J4.8	ENSG00000205534		pseudogene	3.57581	1.96126e-17
GUSBP11	ENSG00000228315	glucuronidase, beta pseudogene 11	processed_transcript	3.55931	0.0400611
TCF3	ENSG00000071564	transcription factor 3	protein_coding	3.55361	4.05915e-108
RP11-958N24.1	ENSG00000183458		pseudogene	3.54655	1.13953e-05
ATP9B	ENSG00000166377	ATPase, class II, type 9B	protein_coding	3.53555	5.7179e-18
ZNF767	ENSG00000133624	zinc finger family member 767	pseudogene	3.5318	3.74687e-13
AUP1	ENSG00000115307	ancient ubiquitous protein 1	protein_coding	3.52129	7.28607e-56
POLR1C	ENSG00000171453	polymerase (RNA) I polypeptide C, 30kDa	protein_coding	3.5181	9.65649e-42
CCT6P3	ENSG00000234585	chaperonin containing TCP1, subunit 6 (zeta) pseudogene 3	pseudogene	3.50719	0.000292828
CARS2	ENSG00000134905	cysteinyl-tRNA synthetase 2, mitochondrial (putative)	protein_coding	3.50501	1.78086e-41
RP11-364B14.3	ENSG00000230707		pseudogene	3.47738	0.0350269
ZNF778	ENSG00000170100	zinc finger protein 778	protein_coding	3.47548	3.82946e-24
SAT2	ENSG00000141504	spermidine/spermine N1-acetyltransferase family member 2	protein_coding	3.46818	9.31004e-43
RP3-337H4.9	ENSG00000271754		antisense	3.46632	2.33657e-33
AMIGO1	ENSG00000181754	adhesion molecule with Ig-like domain 1	protein_coding	3.45935	1.05584e-14
ROGDI	ENSG00000067836	rogdi homolog (Drosophila)	protein_coding	3.4588	7.34447e-40
RP11-958N24.2	ENSG00000227827		pseudogene	3.45303	5.08468e-07
RP11-1023L17.1	ENSG00000215158		pseudogene	3.45244	4.55048e-05
MAMDC4	ENSG00000177943	MAM domain containing 4	protein_coding	3.44371	7.42135e-06
TRMT6	ENSG00000089195	tRNA methyltransferase 6 homolog (S. cerevisiae)	protein_coding	3.44138	1.17989e-46
CTNNA2	ENSG00000066032	catenin (cadherin-associated protein), alpha 2	protein_coding	3.43829	3.43572e-08
RGS20	ENSG00000147509	regulator of G-protein signaling 20	protein_coding	3.4283	5.75127e-35
DPY19L1P2	ENSG00000231952	DPY19L1 pseudogene 2	pseudogene	3.42674	0.000710003
GREM2	ENSG00000180875	gremlin 2, DAN family BMP antagonist	protein_coding	3.41245	0.017528
CASP3	ENSG00000164305	caspase 3, apoptosis-related cysteine peptidase	protein_coding	3.41242	2.2936e-25
ADAMTS20	ENSG00000173157	ADAM metallopeptidase with thrombospondin type 1 motif, 20	protein_coding	3.41115	0.0356351
PI4KAP1	ENSG00000215513	phosphatidylinositol 4-kinase, catalytic, alpha pseudogene 1	pseudogene	3.41011	2.94457e-13
MYH7B	ENSG00000078814	myosin, heavy chain 7B, cardiac muscle, beta	protein_coding	3.40361	2.75917e-08
AC002467.7	ENSG00000241764		antisense	3.39271	2.37193e-58
UBL4A	ENSG00000102178	ubiquitin-like 4A	protein_coding	3.38171	1.36131e-27
PALD1	ENSG00000107719	phosphatase domain containing, paladin 1	protein_coding	3.37984	3.18547e-16
ADAM8	ENSG00000151651	ADAM metallopeptidase domain 8	protein_coding	3.3786	1.67347e-05
TNFAIP8L2	ENSG00000163154	tumor necrosis factor, alpha-induced protein 8-like 2	protein_coding	3.36901	0.00875164
RP11-67H24.2	ENSG00000260158		lincRNA	3.36484	0.0256729
RP13-104F24.3	ENSG00000265298		pseudogene	3.3574	0.000126007
PYCR2	ENSG00000143811	pyrroline-5-carboxylate reductase family, member 2	protein_coding	3.33555	5.12687e-56
LIME1	ENSG00000203896	Lck interacting transmembrane adaptor 1	protein_coding	3.32761	2.76763e-05
AC074212.6	ENSG00000267395		antisense	3.32182	2.08403e-17
AC008982.2	ENSG00000269688		sense_intronic	3.32068	1.26867e-06
COL27A1	ENSG00000196739	collagen, type XXVII, alpha 1	protein_coding	3.30015	0.000803575
INTS4L1	ENSG00000164669	integrator complex subunit 4-like 1	pseudogene	3.29799	0.00389815
AC025165.8	ENSG00000224713		antisense	3.29357	0.000122326
ATXN1L	ENSG00000224470	ataxin 1-like	protein_coding	3.28977	6.79052e-22
SAPCD1-AS1	ENSG00000235663	SAPCD1 antisense RNA 1	antisense	3.28863	1.30781e-08
BICD2	ENSG00000185963	bicaudal D homolog 2 (Drosophila)	protein_coding	3.28826	1.21949e-59
RP11-505E24.2	ENSG00000259755		antisense	3.28636	0.0133152
RP11-540B6.6	ENSG00000270015		sense_intronic	3.2772	0.0184361
NPIPA1	ENSG00000183426	nuclear pore complex interacting protein family, member A1	protein_coding	3.27533	7.47952e-17
SDHAP1	ENSG00000185485	succinate dehydrogenase complex, subunit A, flavoprotein pseudogene 1	pseudogene	3.26669	1.41731e-31
AUNIP	ENSG00000127423	aurora kinase A and ninein interacting protein	protein_coding	3.26134	4.58581e-35
PPP1R12C	ENSG00000125503	protein phosphatase 1, regulatory subunit 12C	protein_coding	3.26131	6.79921e-27
PI4KAP2	ENSG00000183506	phosphatidylinositol 4-kinase, catalytic, alpha pseudogene 2	pseudogene	3.25978	1.37256e-23
C1orf145	ENSG00000162913	chromosome 1 open reading frame 145	protein_coding	3.2562	2.52088e-08
FOXK2	ENSG00000141568	forkhead box K2	protein_coding	3.24746	3.71279e-70
HEMK1	ENSG00000114735	HemK methyltransferase family member 1	protein_coding	3.24241	6.2479e-23
DYNLL2	ENSG00000264364	dynein, light chain, LC8-type 2	protein_coding	3.23739	5.82425e-11
YPEL4	ENSG00000166793	yippee-like 4 (Drosophila)	protein_coding	3.23132	6.02467e-05
PICALM	ENSG00000073921	phosphatidylinositol binding clathrin assembly protein	protein_coding	3.22844	9.82463e-19
FLNC	ENSG00000128591	filamin C, gamma	protein_coding	3.21646	0.0417013
SUSD2	ENSG00000099994	sushi domain containing 2	protein_coding	3.20078	0.0189265
RP11-616M22.3	ENSG00000261294		antisense	3.1968	0.0451134
RP11-347C12.2	ENSG00000183604		pseudogene	3.1938	0.00185797
WASH3P	ENSG00000185596	WAS protein family homolog 3 pseudogene	pseudogene	3.18363	2.15499e-09
STK24-AS1	ENSG00000224418	STK24 antisense RNA 1	antisense	3.18159	0.0293168
SENP3	ENSG00000161956	SUMO1/sentrin/SMT3 specific peptidase 3	protein_coding	3.16967	3.02366e-18
SLC22A17	ENSG00000092096	solute carrier family 22, member 17	protein_coding	3.16946	7.13475e-21
DCST2	ENSG00000163354	DC-STAMP domain containing 2	protein_coding	3.16684	0.0185959
ADARB2	ENSG00000185736	adenosine deaminase, RNA-specific, B2 (non-functional)	protein_coding	3.16483	0.0163073
ABC7-42389800N19.1	ENSG00000226210		pseudogene	3.15893	1.77614e-16
ALPK3	ENSG00000136383	alpha-kinase 3	protein_coding	3.15803	0.00956631
FCF1	ENSG00000119616	FCF1 rRNA-processing protein	protein_coding	3.15759	9.26659e-11
EML6	ENSG00000214595	echinoderm microtubule associated protein like 6	protein_coding	3.15672	0.000182361
SCNN1D	ENSG00000162572	sodium channel, non-voltage-gated 1, delta subunit	protein_coding	3.15589	1.63907e-05
RTDR1	ENSG00000100218	rhabdoid tumor deletion region gene 1	protein_coding	3.15568	5.38806e-09
GRPEL2-AS1	ENSG00000253618	GRPEL2 atnisense RNA 1	antisense	3.15423	4.16202e-34
ADCY5	ENSG00000173175	adenylate cyclase 5	protein_coding	3.15088	0.0212884
HERC2P5	ENSG00000260644	hect domain and RLD 2 pseudogene 5	pseudogene	3.14997	0.00442147
BCAP31	ENSG00000185825	B-cell receptor-associated protein 31	protein_coding	3.14547	1.31531e-62
PPP1R37	ENSG00000104866	protein phosphatase 1, regulatory subunit 37	protein_coding	3.14507	2.54028e-11
AGAP4	ENSG00000188234	ArfGAP with GTPase domain, ankyrin repeat and PH domain 4	protein_coding	3.14371	0.0237915
SLC7A5P1	ENSG00000260727	solute carrier family 7 (amino acid transporter light chain, L system), member 5 pseudogene 1	pseudogene	3.14368	1.96404e-09
SERPINH1P1	ENSG00000229207	serpin peptidase inhibitor, clade H1, pseudogene 1	pseudogene	3.12169	8.17776e-05
FAAH	ENSG00000117480	fatty acid amide hydrolase	protein_coding	3.11993	0.0240639
FUS	ENSG00000089280	fused in sarcoma	protein_coding	3.11838	7.60908e-33
SPDEF	ENSG00000124664	SAM pointed domain containing ETS transcription factor	protein_coding	3.11715	0.00866341
KB-1732A1.1	ENSG00000253669		lincRNA	3.10193	0.0013972
WASH2P	ENSG00000146556	WAS protein family homolog 2 pseudogene	pseudogene	3.0901	0.00655154
DMRTA2	ENSG00000142700	DMRT-like family A2	protein_coding	3.07961	0.00203716
KHSRPP1	ENSG00000229835	KH-type splicing regulatory protein pseudogene 1	pseudogene	3.07163	0.0315613
RNF121	ENSG00000137522	ring finger protein 121	protein_coding	3.06746	5.11962e-57
BMS1P4	ENSG00000242338	BMS1 pseudogene 4	pseudogene	3.05063	0.00412597
MAPK13	ENSG00000156711	mitogen-activated protein kinase 13	protein_coding	3.04794	5.9098e-05
RP3-395M20.12	ENSG00000272449		lincRNA	3.0476	4.1102e-21
TMEM121	ENSG00000184986	transmembrane protein 121	protein_coding	3.04698	8.04475e-21
AC018816.3	ENSG00000235978	Uncharacterized protein	protein_coding	3.04687	0.0457041
AC026740.1	ENSG00000268885	Uncharacterized protein	protein_coding	3.04502	0.000529929
MAFK	ENSG00000198517	v-maf avian musculoaponeurotic fibrosarcoma oncogene homolog K	protein_coding	3.04117	2.39491e-09
LRP5L	ENSG00000100068	low density lipoprotein receptor-related protein 5-like	protein_coding	3.02918	4.81417e-08
RP11-175I6.5	ENSG00000233424		lincRNA	3.02794	1.54972e-05
TMEM184A	ENSG00000164855	transmembrane protein 184A	protein_coding	3.02417	7.44915e-08
PPARA	ENSG00000186951	peroxisome proliferator-activated receptor alpha	protein_coding	3.02322	1.88362e-103
NOXA1	ENSG00000188747	NADPH oxidase activator 1	protein_coding	3.00697	9.24239e-13
AC144652.1	ENSG00000273117		lincRNA	2.99829	1.33738e-38
CTC-338M12.7	ENSG00000247049		antisense	2.99803	0.0257973
ACTN2	ENSG00000077522	actinin, alpha 2	protein_coding	2.98716	3.5406e-06
RP11-134G8.8	ENSG00000224818		lincRNA	2.98644	9.33258e-05
MEI1	ENSG00000167077	meiosis inhibitor 1	protein_coding	2.98434	0.000826845
SLC27A3	ENSG00000143554	solute carrier family 27 (fatty acid transporter), member 3	protein_coding	2.9742	8.07325e-10
DRG1	ENSG00000185721	developmentally regulated GTP binding protein 1	protein_coding	2.97376	4.46816e-25
CTD-3128G10.6	ENSG00000269680		antisense	2.97127	0.00724464
SLC25A34	ENSG00000162461	solute carrier family 25, member 34	protein_coding	2.96868	0.0336182
PHLDA3	ENSG00000174307	pleckstrin homology-like domain, family A, member 3	protein_coding	2.96719	2.45587e-33
AC007292.3	ENSG00000269318		antisense	2.96361	1.63597e-12
SLC4A3	ENSG00000114923	solute carrier family 4 (anion exchanger), member 3	protein_coding	2.96102	1.18806e-14
METRNL	ENSG00000176845	meteorin, glial cell differentiation regulator-like	protein_coding	2.95118	2.28313e-20
CTD-2020K17.4	ENSG00000233483		antisense	2.94468	0.00422123
C14orf142	ENSG00000170270	chromosome 14 open reading frame 142	protein_coding	2.93597	1.638e-43
HERC2P9	ENSG00000206149	hect domain and RLD 2 pseudogene 9	pseudogene	2.932	6.66725e-12
RP11-388M20.6	ENSG00000260304		antisense	2.93085	3.98647e-16
SMAD6	ENSG00000137834	SMAD family member 6	protein_coding	2.93005	3.41136e-13
EN2	ENSG00000164778	engrailed homeobox 2	protein_coding	2.92562	1.47141e-80
RHBDL3	ENSG00000141314	rhomboid, veinlet-like 3 (Drosophila)	protein_coding	2.92272	5.59236e-23
TMEM42	ENSG00000169964	transmembrane protein 42	protein_coding	2.91126	0.0226981
MPP3	ENSG00000161647	membrane protein, palmitoylated 3 (MAGUK p55 subfamily member 3)	protein_coding	2.9043	2.49693e-37
PIN1	ENSG00000127445	peptidylprolyl cis/trans isomerase, NIMA-interacting 1	protein_coding	2.90342	6.03416e-25
AL603831.1	ENSG00000264248		miRNA	2.90092	4.44566e-06
GSG1L	ENSG00000169181	GSG1-like	protein_coding	2.90069	0.0169463
LRRC37A2	ENSG00000238083	leucine rich repeat containing 37, member A2	protein_coding	2.89921	0.00735771
GIGYF1	ENSG00000146830	GRB10 interacting GYF protein 1	protein_coding	2.89421	3.23357e-08
TNFRSF25	ENSG00000215788	tumor necrosis factor receptor superfamily, member 25	protein_coding	2.89361	0.0068664
RP11-252A24.2	ENSG00000214331		pseudogene	2.8887	9.53723e-07
FBXW4P1	ENSG00000230701	F-box and WD repeat domain containing 4 pseudogene 1	pseudogene	2.88131	0.0123678
PVT1	ENSG00000249859	Pvt1 oncogene (non-protein coding)	processed_transcript	2.88123	1.52652e-20
RP11-19P22.8	ENSG00000266872		antisense	2.87913	0.0362286
CYBA	ENSG00000051523	cytochrome b-245, alpha polypeptide	protein_coding	2.87623	0.0308535
MST1	ENSG00000173531	macrophage stimulating 1 (hepatocyte growth factor-like)	protein_coding	2.8745	0.000594188
HERC2P2	ENSG00000140181	hect domain and RLD 2 pseudogene 2	pseudogene	2.87381	3.36619e-10
TTC9B	ENSG00000174521	tetratricopeptide repeat domain 9B	protein_coding	2.86897	0.00639174
MPND	ENSG00000008382	MPN domain containing	protein_coding	2.86571	2.09822e-17
SDF2L1	ENSG00000128228	stromal cell-derived factor 2-like 1	protein_coding	2.86178	8.56767e-23
ABCA7	ENSG00000064687	ATP-binding cassette, sub-family A (ABC1), member 7	protein_coding	2.85022	2.15983e-09
SMCO4	ENSG00000166002	single-pass membrane protein with coiled-coil domains 4	protein_coding	2.84542	9.72572e-21
EPHB3	ENSG00000182580	EPH receptor B3	protein_coding	2.84493	0.023795
AL592284.1	ENSG00000231360	Protein LOC642441	protein_coding	2.84214	7.63486e-09
DNAH8	ENSG00000124721	dynein, axonemal, heavy chain 8	protein_coding	2.84161	0.00379815
RP11-122K13.12	ENSG00000235245		antisense	2.84158	0.00114889
CNTN3	ENSG00000113805	contactin 3 (plasmacytoma associated)	protein_coding	2.83627	0.0144984
RP1-261G23.7	ENSG00000272114		antisense	2.83334	0.00184928
CCDC78	ENSG00000162004	coiled-coil domain containing 78	protein_coding	2.83257	0.000549144
RP11-717A5.2	ENSG00000273196		antisense	2.83009	0.00994149
EPHB4	ENSG00000196411	EPH receptor B4	protein_coding	2.82901	1.44267e-43
INCENP	ENSG00000149503	inner centromere protein antigens 135/155kDa	protein_coding	2.82625	3.17254e-22
RP11-46C24.6	ENSG00000260659		antisense	2.82105	1.04549e-07
C19orf47	ENSG00000160392	chromosome 19 open reading frame 47	protein_coding	2.81469	7.7006e-25
ZNF395	ENSG00000186918	zinc finger protein 395	protein_coding	2.79804	1.04832e-21
RP11-41O4.1	ENSG00000266258	Uncharacterized protein	protein_coding	2.79638	0.0123287
AC007292.4	ENSG00000269807		antisense	2.79548	3.19795e-08
RP11-7O11.3	ENSG00000237950		antisense	2.7944	0.00134901
EFNB3	ENSG00000108947	ephrin-B3	protein_coding	2.79412	6.25139e-11
FOXA3	ENSG00000170608	forkhead box A3	protein_coding	2.79224	0.0271944
CTD-3137H5.1	ENSG00000268199		antisense	2.79122	2.82362e-10
COX6C	ENSG00000164919	cytochrome c oxidase subunit VIc	protein_coding	2.7901	1.40709e-16
MIR570	ENSG00000207650	microRNA 570	miRNA	2.78762	0.00141022
KIAA2013	ENSG00000116685	KIAA2013	protein_coding	2.7875	5.87087e-41
CBLN1	ENSG00000102924	cerebellin 1 precursor	protein_coding	2.78717	2.59869e-10
MAP3K10	ENSG00000130758	mitogen-activated protein kinase kinase kinase 10	protein_coding	2.78531	6.5126e-05
GUCY1B2	ENSG00000123201	guanylate cyclase 1, soluble, beta 2 (pseudogene)	pseudogene	2.78505	0.0302462
NAA50	ENSG00000121579	N(alpha)-acetyltransferase 50, NatE catalytic subunit	protein_coding	2.78367	7.91401e-66
SZT2-AS1	ENSG00000229372	SZT2 antisense RNA 1	antisense	2.77903	3.03124e-09
ARID3A	ENSG00000116017	AT rich interactive domain 3A (BRIGHT-like)	protein_coding	2.77839	5.11983e-10
SLC23A3	ENSG00000213901	solute carrier family 23, member 3	protein_coding	2.77731	0.0155974
C2orf48	ENSG00000163009	chromosome 2 open reading frame 48	protein_coding	2.76968	4.55048e-05
LCAT	ENSG00000213398	lecithin-cholesterol acyltransferase	protein_coding	2.76497	1.213e-07
MIB2	ENSG00000197530	mindbomb E3 ubiquitin protein ligase 2	protein_coding	2.75511	5.01825e-51
NFATC2IP	ENSG00000176953	nuclear factor of activated T-cells, cytoplasmic, calcineurin-dependent 2 interacting protein	protein_coding	2.75453	4.48379e-78
RP11-527H14.2	ENSG00000266554		lincRNA	2.75303	5.61058e-61
TPSG1	ENSG00000116176	tryptase gamma 1	protein_coding	2.75002	0.0163514
CACNA1H	ENSG00000196557	calcium channel, voltage-dependent, T type, alpha 1H subunit	protein_coding	2.74672	1.63655e-29
ZDHHC21	ENSG00000175893	zinc finger, DHHC-type containing 21	protein_coding	2.74318	4.51257e-11
CROCCP3	ENSG00000080947	ciliary rootlet coiled-coil, rootletin pseudogene 3	pseudogene	2.73601	0.000562169
PBX4	ENSG00000105717	pre-B-cell leukemia homeobox 4	protein_coding	2.73271	4.7706e-08
NBPF20	ENSG00000203832	neuroblastoma breakpoint family, member 20	protein_coding	2.72944	1.00834e-07
MAPKAPK2	ENSG00000162889	mitogen-activated protein kinase-activated protein kinase 2	protein_coding	2.72585	1.91131e-06
ATPAF1	ENSG00000123472	ATP synthase mitochondrial F1 complex assembly factor 1	protein_coding	2.72563	2.47463e-21
CYP17A1-AS1	ENSG00000203886	CYP17A1 antisense RNA 1	antisense	2.72355	0.00697521
TERT	ENSG00000164362	telomerase reverse transcriptase	protein_coding	2.72209	5.17027e-22
SLC12A9	ENSG00000146828	solute carrier family 12, member 9	protein_coding	2.7152	1.60915e-11
CROCCP2	ENSG00000215908	ciliary rootlet coiled-coil, rootletin pseudogene 2	lincRNA	2.71402	7.59657e-29
WDR90	ENSG00000161996	WD repeat domain 90	protein_coding	2.71396	1.25661e-21
RP11-148K1.12	ENSG00000244151		antisense	2.70873	3.22644e-36
RP11-1398P2.1	ENSG00000244459		lincRNA	2.70284	3.42965e-07
DEPTOR	ENSG00000155792	DEP domain containing MTOR-interacting protein	protein_coding	2.70097	2.22573e-06
VPS13A-AS1	ENSG00000232998	VPS13A antisense RNA 1	antisense	2.69816	0.0397665
TRIP10	ENSG00000125733	thyroid hormone receptor interactor 10	protein_coding	2.69807	5.82333e-43
PMS2CL	ENSG00000187953	PMS2 C-terminal like pseudogene	pseudogene	2.69509	1.57904e-11
AC007041.2	ENSG00000235411		pseudogene	2.69356	1.70101e-10
NR2F1-AS1	ENSG00000237187	NR2F1 antisense RNA 1	processed_transcript	2.69055	0.000102668
TM7SF3	ENSG00000064115	transmembrane 7 superfamily member 3	protein_coding	2.68661	1.03306e-11
ANKRD33B	ENSG00000164236	ankyrin repeat domain 33B	protein_coding	2.67936	0.00011977
RFTN1	ENSG00000131378	raftlin, lipid raft linker 1	protein_coding	2.67804	1.07067e-15
C9orf41	ENSG00000156017	chromosome 9 open reading frame 41	protein_coding	2.67719	4.07976e-29
B4GALNT4	ENSG00000182272	beta-1,4-N-acetyl-galactosaminyl transferase 4	protein_coding	2.67187	1.10634e-06
GPR98	ENSG00000164199	G protein-coupled receptor 98	protein_coding	2.67091	0.0126928
KCNH3	ENSG00000135519	potassium voltage-gated channel, subfamily H (eag-related), member 3	protein_coding	2.66919	5.79302e-16
RP11-114H21.2	ENSG00000249803		lincRNA	2.66444	1.18712e-05
RASAL2-AS1	ENSG00000224687	RASAL2 antisense RNA 1	lincRNA	2.65836	6.89646e-12
FOXN3-AS1	ENSG00000258920	FOXN3 antisense RNA 1	antisense	2.65784	3.83035e-15
TNK2	ENSG00000061938	tyrosine kinase, non-receptor, 2	protein_coding	2.65674	1.30724e-07
DTX2P1	ENSG00000186704	deltex homolog 2 pseudogene 1	pseudogene	2.65407	0.000879199
AL136419.6	ENSG00000260669		processed_transcript	2.65247	0.00226549
RP11-83N9.5	ENSG00000260193		lincRNA	2.652	0.00191801
CTD-2547E10.2	ENSG00000180747		pseudogene	2.64839	0.0004068
PGBD5	ENSG00000177614	piggyBac transposable element derived 5	protein_coding	2.64452	4.23862e-24
RP11-834C11.5	ENSG00000250432		processed_transcript	2.63861	0.0315146
ELK1	ENSG00000126767	ELK1, member of ETS oncogene family	protein_coding	2.6377	3.99792e-12
PGM5	ENSG00000154330	phosphoglucomutase 5	protein_coding	2.63636	0.00101925
RP11-432J22.2	ENSG00000238058		antisense	2.63074	3.68381e-06
ZBED2	ENSG00000177494	zinc finger, BED-type containing 2	protein_coding	2.6302	0.00912474
JAG2	ENSG00000184916	jagged 2	protein_coding	2.62441	1.62105e-09
ALDH1A2	ENSG00000128918	aldehyde dehydrogenase 1 family, member A2	protein_coding	2.61851	0.0480417
NBPF10	ENSG00000163386	neuroblastoma breakpoint family, member 10	protein_coding	2.61757	2.27768e-22
PDIA5	ENSG00000065485	protein disulfide isomerase family A, member 5	protein_coding	2.61689	1.09176e-14
RP11-453E17.3	ENSG00000270228		pseudogene	2.61512	0.0135594
GNAZ	ENSG00000128266	guanine nucleotide binding protein (G protein), alpha z polypeptide	protein_coding	2.61415	2.78033e-20
PAQR6	ENSG00000160781	progestin and adipoQ receptor family member VI	protein_coding	2.61284	2.29212e-09
SLC29A4	ENSG00000164638	solute carrier family 29 (equilibrative nucleoside transporter), member 4	protein_coding	2.60116	1.21763e-14
CTD-2619J13.3	ENSG00000269054		antisense	2.60086	0.0243489
DNPH1	ENSG00000112667	2'-deoxynucleoside 5'-phosphate N-hydrolase 1	protein_coding	2.60045	4.27551e-14
LYNX1	ENSG00000180155	Ly6/neurotoxin 1	protein_coding	2.59902	0.0036276
NAB2	ENSG00000166886	NGFI-A binding protein 2 (EGR1 binding protein 2)	protein_coding	2.59581	2.46955e-14
RASGRP2	ENSG00000068831	RAS guanyl releasing protein 2 (calcium and DAG-regulated)	protein_coding	2.59274	9.39578e-07
SLC22A15	ENSG00000163393	solute carrier family 22, member 15	protein_coding	2.58768	8.23883e-05
SPTBN5	ENSG00000137877	spectrin, beta, non-erythrocytic 5	protein_coding	2.58767	0.000508046
BLOC1S4	ENSG00000186222	biogenesis of lysosomal organelles complex-1, subunit 4, cappuccino	protein_coding	2.58569	2.69823e-54
GNG11	ENSG00000127920	guanine nucleotide binding protein (G protein), gamma 11	protein_coding	2.58509	9.64578e-20
MSN	ENSG00000147065	moesin	protein_coding	2.58199	3.44633e-13
DNHD1	ENSG00000179532	dynein heavy chain domain 1	protein_coding	2.58101	2.83888e-15
COX6CP1	ENSG00000260318	cytochrome c oxidase subunit VIc pseudogene 1	pseudogene	2.57945	0.0417186
ANKS3	ENSG00000168096	ankyrin repeat and sterile alpha motif domain containing 3	protein_coding	2.57665	6.70996e-36
RHBDF1	ENSG00000007384	rhomboid 5 homolog 1 (Drosophila)	protein_coding	2.57544	1.91883e-11
HSPG2	ENSG00000142798	heparan sulfate proteoglycan 2	protein_coding	2.5753	1.09438e-08
CCDC28B	ENSG00000160050	coiled-coil domain containing 28B	protein_coding	2.57272	9.73719e-21
MRPL12	ENSG00000262814	mitochondrial ribosomal protein L12	protein_coding	2.56918	6.43698e-17
FCGRT	ENSG00000104870	Fc fragment of IgG, receptor, transporter, alpha	protein_coding	2.56437	3.55174e-16
ZC3HAV1L	ENSG00000146858	zinc finger CCCH-type, antiviral 1-like	protein_coding	2.56067	0.000103434
RP11-458N5.1	ENSG00000272048		lincRNA	2.55653	0.031891
HTRA2	ENSG00000115317	HtrA serine peptidase 2	protein_coding	2.55555	2.96746e-24
PCNX	ENSG00000100731	pecanex homolog (Drosophila)	protein_coding	2.54912	4.04831e-21
DNAJB5	ENSG00000137094	DnaJ (Hsp40) homolog, subfamily B, member 5	protein_coding	2.54861	3.09845e-17
NBPF23	ENSG00000179571	neuroblastoma breakpoint family, member 23	pseudogene	2.54845	0.0115118
KLF16	ENSG00000129911	Kruppel-like factor 16	protein_coding	2.54503	8.32917e-05
C17orf104	ENSG00000180336	chromosome 17 open reading frame 104	protein_coding	2.54317	8.35045e-16
AC074183.4	ENSG00000232019		lincRNA	2.54043	4.21163e-09
RP5-1142A6.9	ENSG00000260121		antisense	2.53983	1.25925e-15
EGFEM1P	ENSG00000206120	EGF-like and EMI domain containing 1, pseudogene	pseudogene	2.53947	0.0451814
RP11-715J22.3	ENSG00000260095		antisense	2.53641	0.00686965
RP11-341G23.4	ENSG00000257681		antisense	2.53111	0.000379931
MTURN	ENSG00000180354	maturin, neural progenitor differentiation regulator homolog (Xenopus)	protein_coding	2.53097	2.91136e-31
C14orf80	ENSG00000185347	chromosome 14 open reading frame 80	protein_coding	2.52255	1.34588e-28
CCDC148	ENSG00000153237	coiled-coil domain containing 148	protein_coding	2.5201	0.0322904
CACNB1	ENSG00000067191	calcium channel, voltage-dependent, beta 1 subunit	protein_coding	2.5184	6.0258e-12
WI2-3658N16.1	ENSG00000232637		pseudogene	2.51763	0.0112534
FAN1	ENSG00000198690	FANCD2/FANCI-associated nuclease 1	protein_coding	2.51261	0.0169483
U1	ENSG00000228549	U1 spliceosomal RNA	lincRNA	2.51043	0.00155367
CES3	ENSG00000172828	carboxylesterase 3	protein_coding	2.50885	0.00205969
PARP6	ENSG00000137817	poly (ADP-ribose) polymerase family, member 6	protein_coding	2.50418	3.03261e-10
RP11-767L7.1	ENSG00000239835		pseudogene	2.50275	0.000787435
C12orf44	ENSG00000123395	chromosome 12 open reading frame 44	protein_coding	2.4925	1.35743e-25
PLXNA3	ENSG00000130827	plexin A3	protein_coding	2.48943	2.22511e-06
COL7A1	ENSG00000114270	collagen, type VII, alpha 1	protein_coding	2.48671	0.000371313
UBP1	ENSG00000153560	upstream binding protein 1 (LBP-1a)	protein_coding	2.48653	7.43834e-18
RP11-459I19.1	ENSG00000272555		lincRNA	2.47895	0.0099742
AKR7A3	ENSG00000162482	aldo-keto reductase family 7, member A3 (aflatoxin aldehyde reductase)	protein_coding	2.47667	0.00311473
AGAP3	ENSG00000133612	ArfGAP with GTPase domain, ankyrin repeat and PH domain 3	protein_coding	2.47462	2.69088e-57
TTC7A	ENSG00000068724	tetratricopeptide repeat domain 7A	protein_coding	2.4716	7.56644e-49
PPFIA4	ENSG00000143847	protein tyrosine phosphatase, receptor type, f polypeptide (PTPRF), interacting protein (liprin), alpha 4	protein_coding	2.47107	9.6973e-10
PLXND1	ENSG00000004399	plexin D1	protein_coding	2.47083	1.21382e-11
RP11-680G24.4	ENSG00000261819		pseudogene	2.47066	6.60124e-06
CSRP1	ENSG00000159176	cysteine and glycine-rich protein 1	protein_coding	2.47062	0.0405141
RP11-461A8.4	ENSG00000263235		sense_overlapping	2.46921	9.92136e-05
SLC4A2	ENSG00000164889	solute carrier family 4 (anion exchanger), member 2	protein_coding	2.46712	3.71108e-29
TRIM52-AS1	ENSG00000248275	TRIM52 antisense RNA 1 (head to head)	antisense	2.46517	5.63334e-19
FRS3	ENSG00000137218	fibroblast growth factor receptor substrate 3	protein_coding	2.4649	2.63319e-15
LRRC73	ENSG00000204052	leucine rich repeat containing 73	protein_coding	2.46349	0.00175343
FAM19A5	ENSG00000219438	family with sequence similarity 19 (chemokine (C-C motif)-like), member A5	protein_coding	2.46139	0.000309955
B4GALNT3	ENSG00000139044	beta-1,4-N-acetyl-galactosaminyl transferase 3	protein_coding	2.45972	9.46083e-08
DUSP15	ENSG00000149599	dual specificity phosphatase 15	protein_coding	2.45961	7.31247e-13
ZFAND2B	ENSG00000158552	zinc finger, AN1-type domain 2B	protein_coding	2.45509	1.80571e-37
ITGA7	ENSG00000135424	integrin, alpha 7	protein_coding	2.45257	6.93848e-21
PHPT1	ENSG00000054148	phosphohistidine phosphatase 1	protein_coding	2.45219	1.05672e-15
HNRNPA1L2	ENSG00000139675	heterogeneous nuclear ribonucleoprotein A1-like 2	protein_coding	2.45011	0.00192546
RP11-705C15.2	ENSG00000256594		pseudogene	2.44658	4.47864e-08
RP4-673M15.1	ENSG00000272768		antisense	2.44386	4.28385e-12
GRPEL1	ENSG00000109519	GrpE-like 1, mitochondrial (E. coli)	protein_coding	2.4436	8.63773e-56
TMTC4	ENSG00000125247	transmembrane and tetratricopeptide repeat containing 4	protein_coding	2.44345	7.15266e-24
RP11-1100L3.7	ENSG00000257663		antisense	2.43696	5.35377e-18
TSPY10	ENSG00000236424	testis specific protein, Y-linked 10	protein_coding	2.43637	0.0455762
ZNF286A	ENSG00000187607	Homo sapiens zinc finger protein 286A (ZNF286A), transcript variant 6, mRNA.	protein_coding	2.42946	4.56474e-08
AGER	ENSG00000204305	advanced glycosylation end product-specific receptor	protein_coding	2.42763	4.42899e-10
RP11-421F16.3	ENSG00000247903		antisense	2.4275	9.95366e-05
HERC2P10	ENSG00000259845	hect domain and RLD 2 pseudogene 10	pseudogene	2.42355	0.00286402
PPP1R9B	ENSG00000108819	protein phosphatase 1, regulatory subunit 9B	protein_coding	2.42288	9.61837e-08
CCDC43	ENSG00000180329	coiled-coil domain containing 43	protein_coding	2.42249	6.31295e-21
DDX42	ENSG00000198231	DEAD (Asp-Glu-Ala-Asp) box helicase 42	protein_coding	2.42138	2.76331e-20
HES6	ENSG00000144485	hes family bHLH transcription factor 6	protein_coding	2.41844	4.79562e-34
SLC22A1	ENSG00000175003	solute carrier family 22 (organic cation transporter), member 1	protein_coding	2.41402	0.000122138
MED12L	ENSG00000144893	mediator complex subunit 12-like	protein_coding	2.4134	0.0132157
STAG3L5P-PVRIG2P-PILRB	ENSG00000272752	STAG3L5P-PVRIG2P-PILRB readthrough	processed_transcript	2.41315	0.00236436
RP11-1007O24.3	ENSG00000261423		lincRNA	2.40956	4.12749e-08
FAM124A	ENSG00000150510	family with sequence similarity 124A	protein_coding	2.40507	8.2701e-29
HAND2	ENSG00000164107	heart and neural crest derivatives expressed 2	protein_coding	2.40378	6.79983e-06
AC093838.4	ENSG00000152117		pseudogene	2.40366	2.91655e-08
U2AF1	ENSG00000160201	U2 small nuclear RNA auxiliary factor 1	protein_coding	2.40328	2.16878e-38
DNAJC9	ENSG00000213551	DnaJ (Hsp40) homolog, subfamily C, member 9	protein_coding	2.40324	4.47935e-36
NKAIN4	ENSG00000101198	Na+/K+ transporting ATPase interacting 4	protein_coding	2.39535	0.00995535
DNAJB11	ENSG00000090520	DnaJ (Hsp40) homolog, subfamily B, member 11	protein_coding	2.39162	1.94762e-15
NPIPA8	ENSG00000214940	nuclear pore complex interacting protein family, member A8	protein_coding	2.39142	0.0480511
ZNF335	ENSG00000198026	zinc finger protein 335	protein_coding	2.38847	1.74699e-29
JPH1	ENSG00000104369	junctophilin 1	protein_coding	2.38408	0.0107703
SFXN4	ENSG00000183605	sideroflexin 4	protein_coding	2.38382	5.07273e-57
RP11-62F24.2	ENSG00000234779		antisense	2.38272	0.00017099
RBM38	ENSG00000132819	RNA binding motif protein 38	protein_coding	2.38082	1.27601e-33
RP11-155O18.6	ENSG00000272100		antisense	2.38009	8.01254e-12
ESRRA	ENSG00000173153	estrogen-related receptor alpha	protein_coding	2.37844	5.76331e-42
CHAD	ENSG00000136457	chondroadherin	protein_coding	2.37443	0.0174166
C19orf26	ENSG00000099625	chromosome 19 open reading frame 26	protein_coding	2.37348	1.7665e-10
CD72	ENSG00000137101	CD72 molecule	protein_coding	2.37217	8.78082e-05
ANKHD1	ENSG00000131503	ankyrin repeat and KH domain containing 1	protein_coding	2.37161	3.52071e-11
KCNQ5-IT1	ENSG00000233844	KCNQ5 intronic transcript 1 (non-protein coding)	sense_intronic	2.3704	4.35572e-06
RP4-800J21.3	ENSG00000218018		antisense	2.36956	1.13456e-16
DDX12P	ENSG00000214826	DEAD/H (Asp-Glu-Ala-Asp/His) box polypeptide 12, pseudogene	pseudogene	2.36771	2.34153e-06
MANF	ENSG00000145050	mesencephalic astrocyte-derived neurotrophic factor	protein_coding	2.36475	7.41662e-24
JOSD2	ENSG00000161677	Josephin domain containing 2	protein_coding	2.3638	1.55053e-14
PHF10	ENSG00000130024	PHD finger protein 10	protein_coding	2.36075	1.54086e-31
GABPA	ENSG00000154727	GA binding protein transcription factor, alpha subunit 60kDa	protein_coding	2.35996	7.21915e-30
C11orf83	ENSG00000204922	chromosome 11 open reading frame 83	protein_coding	2.35956	1.05644e-13
PURB	ENSG00000146676	purine-rich element binding protein B	protein_coding	2.35919	1.42409e-21
GRPEL2	ENSG00000164284	GrpE-like 2, mitochondrial (E. coli)	protein_coding	2.35733	1.93748e-38
SLC25A28	ENSG00000155287	solute carrier family 25 (mitochondrial iron transporter), member 28	protein_coding	2.35469	1.06104e-27
ANKRD13D	ENSG00000172932	ankyrin repeat domain 13 family, member D	protein_coding	2.34996	1.53756e-47
RP5-906A24.2	ENSG00000266101		antisense	2.34897	0.0147775
SAE1	ENSG00000142230	SUMO1 activating enzyme subunit 1	protein_coding	2.34825	4.29488e-18
CACNG4	ENSG00000075461	calcium channel, voltage-dependent, gamma subunit 4	protein_coding	2.34526	0.010839
NDUFAF2	ENSG00000164182	NADH dehydrogenase (ubiquinone) complex I, assembly factor 2	protein_coding	2.34411	5.06164e-15
KB-431C1.5	ENSG00000272037		antisense	2.34391	0.000212198
ATP5J	ENSG00000154723	ATP synthase, H+ transporting, mitochondrial Fo complex, subunit F6	protein_coding	2.34383	6.52418e-21
LEPREL2	ENSG00000110811	leprecan-like 2	polymorphic_pseudogene	2.34314	9.59703e-28
PABPC1L	ENSG00000101104	poly(A) binding protein, cytoplasmic 1-like	protein_coding	2.33966	4.87686e-15
RPUSD1	ENSG00000007376	RNA pseudouridylate synthase domain containing 1	protein_coding	2.33681	9.18686e-33
AFTPH	ENSG00000119844	aftiphilin	protein_coding	2.32859	2.01606e-07
POU3F3	ENSG00000198914	POU class 3 homeobox 3	protein_coding	2.32851	7.22134e-08
MAPK3	ENSG00000102882	mitogen-activated protein kinase 3	protein_coding	2.32577	2.68852e-07
ZGPAT	ENSG00000197114	zinc finger, CCCH-type with G patch domain	protein_coding	2.32299	1.77425e-21
ACACB	ENSG00000076555	acetyl-CoA carboxylase beta	protein_coding	2.32166	3.67074e-13
MST1P2	ENSG00000186301	macrophage stimulating 1 (hepatocyte growth factor-like) pseudogene 2	pseudogene	2.32134	0.0128056
MMP17	ENSG00000198598	matrix metallopeptidase 17 (membrane-inserted)	protein_coding	2.31841	1.06307e-16
RP11-203M5.7	ENSG00000258515		antisense	2.31807	0.0387097
ZBTB22	ENSG00000236104	zinc finger and BTB domain containing 22	protein_coding	2.31789	5.15394e-17
GPKOW	ENSG00000068394	G patch domain and KOW motifs	protein_coding	2.3152	7.74187e-48
PCNXL2	ENSG00000135749	pecanex-like 2 (Drosophila)	protein_coding	2.31261	1.79609e-05
SH3GLB2	ENSG00000148341	SH3-domain GRB2-like endophilin B2	protein_coding	2.30962	7.89309e-25
FAM149B1	ENSG00000138286	family with sequence similarity 149, member B1	protein_coding	2.30757	1.98061e-28
NCK2	ENSG00000071051	NCK adaptor protein 2	protein_coding	2.30373	3.1053e-10
MBD3	ENSG00000071655	methyl-CpG binding domain protein 3	protein_coding	2.30117	7.88522e-19
TSPAN4	ENSG00000214063	tetraspanin 4	protein_coding	2.29994	9.05354e-25
CLASRP	ENSG00000104859	CLK4-associating serine/arginine rich protein	protein_coding	2.29907	1.55053e-14
PDE8B	ENSG00000113231	phosphodiesterase 8B	protein_coding	2.2989	0.0046132
UBE2M	ENSG00000130725	ubiquitin-conjugating enzyme E2M	protein_coding	2.2983	2.19595e-14
PPP2CB	ENSG00000104695	protein phosphatase 2, catalytic subunit, beta isozyme	protein_coding	2.29203	1.79635e-16
RP5-943J3.2	ENSG00000272931		lincRNA	2.28971	1.24345e-07
GDPD5	ENSG00000158555	glycerophosphodiester phosphodiesterase domain containing 5	protein_coding	2.28939	1.81429e-22
CCDC107	ENSG00000159884	coiled-coil domain containing 107	protein_coding	2.285	4.10604e-19
ITPK1	ENSG00000100605	inositol-tetrakisphosphate 1-kinase	protein_coding	2.281	2.43945e-25
PWWP2B	ENSG00000171813	PWWP domain containing 2B	protein_coding	2.28046	5.78699e-11
ZNF641	ENSG00000167528	zinc finger protein 641	protein_coding	2.27972	1.53769e-10
RP11-490E15.2	ENSG00000233021		antisense	2.27882	7.84442e-09
LRRC56	ENSG00000161328	leucine rich repeat containing 56	protein_coding	2.27866	0.00673563
RAB26	ENSG00000167964	RAB26, member RAS oncogene family	protein_coding	2.27716	3.85912e-09
LPAR2	ENSG00000064547	lysophosphatidic acid receptor 2	protein_coding	2.27709	0.000348851
RNF5	ENSG00000204308	ring finger protein 5, E3 ubiquitin protein ligase	protein_coding	2.27456	2.067e-27
YKT6	ENSG00000106636	YKT6 v-SNARE homolog (S. cerevisiae)	protein_coding	2.27384	6.92175e-44
CTD-2336O2.1	ENSG00000253982		antisense	2.27327	3.66913e-19
CDADC1	ENSG00000102543	cytidine and dCMP deaminase domain containing 1	protein_coding	2.26772	9.893e-23
ORAI2	ENSG00000160991	ORAI calcium release-activated calcium modulator 2	protein_coding	2.26607	4.77184e-25
ZGLP1	ENSG00000220201	zinc finger, GATA-like protein 1	protein_coding	2.26457	0.000623208
ATP6V1B1	ENSG00000116039	ATPase, H+ transporting, lysosomal 56/58kDa, V1 subunit B1	protein_coding	2.26133	0.000102016
KCNMB4	ENSG00000135643	potassium large conductance calcium-activated channel, subfamily M, beta member 4	protein_coding	2.25933	7.10028e-08
RP5-1126H10.2	ENSG00000272084		3prime_overlapping_ncrna	2.25842	0.00474091
PKD2	ENSG00000118762	polycystic kidney disease 2 (autosomal dominant)	protein_coding	2.25824	6.36258e-11
FIGF	ENSG00000165197	c-fos induced growth factor (vascular endothelial growth factor D)	protein_coding	2.25663	0.00497787
PPP4R1	ENSG00000154845	protein phosphatase 4, regulatory subunit 1	protein_coding	2.2539	2.52911e-19
REPS2	ENSG00000169891	RALBP1 associated Eps domain containing 2	protein_coding	2.25237	8.30814e-08
RP13-131K19.6	ENSG00000272434		antisense	2.25207	3.87789e-06
AC009505.2	ENSG00000235522		antisense	2.24647	2.91358e-06
TRIM41	ENSG00000146063	tripartite motif containing 41	protein_coding	2.24584	4.9726e-09
ALG1	ENSG00000033011	ALG1, chitobiosyldiphosphodolichol beta-mannosyltransferase	protein_coding	2.24547	2.66457e-14
IMPDH2	ENSG00000178035	IMP (inosine 5'-monophosphate) dehydrogenase 2	protein_coding	2.2431	9.29301e-21
BLVRA	ENSG00000106605	biliverdin reductase A	protein_coding	2.24247	2.63319e-15
PIEZO1	ENSG00000103335	piezo-type mechanosensitive ion channel component 1	protein_coding	2.2398	2.2434e-21
EHMT1	ENSG00000181090	euchromatic histone-lysine N-methyltransferase 1	protein_coding	2.23795	1.46063e-49
KIAA0556	ENSG00000047578	KIAA0556	protein_coding	2.2337	8.22297e-18
RP11-108K14.4	ENSG00000214279		pseudogene	2.22734	0.00587083
AC005943.5	ENSG00000267161		lincRNA	2.22581	0.000698493
RP11-264B17.2	ENSG00000260853		antisense	2.22495	0.0172767
WDR4	ENSG00000160193	WD repeat domain 4	protein_coding	2.22282	1.12333e-14
snoU13	ENSG00000238868	Small nucleolar RNA U13	snoRNA	2.22031	4.34951e-05
KANK3	ENSG00000186994	KN motif and ankyrin repeat domains 3	protein_coding	2.21753	2.61593e-07
ZNF276	ENSG00000158805	zinc finger protein 276	protein_coding	2.21752	1.295e-33
HERC2P3	ENSG00000180229	hect domain and RLD 2 pseudogene 3	pseudogene	2.21358	4.55333e-08
FOXO4	ENSG00000184481	forkhead box O4	protein_coding	2.2134	0.000735076
RP4-736L20.3	ENSG00000271989		antisense	2.21157	2.35565e-14
CNIH3	ENSG00000143786	cornichon family AMPA receptor auxiliary protein 3	protein_coding	2.21057	2.8422e-15
LINC00969	ENSG00000242086	long intergenic non-protein coding RNA 969	lincRNA	2.20987	8.226e-27
HNRNPAB	ENSG00000197451	heterogeneous nuclear ribonucleoprotein A/B	protein_coding	2.20608	9.20798e-56
ZCWPW1	ENSG00000078487	zinc finger, CW type with PWWP domain 1	protein_coding	2.20579	0.00330042
MON1A	ENSG00000164077	MON1 secretory trafficking family member A	protein_coding	2.2036	4.21198e-20
AC108488.4	ENSG00000242282		lincRNA	2.20173	0.000545653
UEVLD	ENSG00000151116	UEV and lactate/malate dehyrogenase domains	protein_coding	2.19975	2.15499e-09
CDR2	ENSG00000140743	cerebellar degeneration-related protein 2, 62kDa	protein_coding	2.19709	1.7183e-09
MRPL49	ENSG00000149792	mitochondrial ribosomal protein L49	protein_coding	2.19691	1.40576e-14
GGT7	ENSG00000131067	gamma-glutamyltransferase 7	protein_coding	2.19363	3.62685e-23
GAL3ST4	ENSG00000197093	galactose-3-O-sulfotransferase 4	protein_coding	2.19229	0.000979595
MAPK11	ENSG00000185386	mitogen-activated protein kinase 11	protein_coding	2.19052	1.69338e-07
MROH6	ENSG00000204839	maestro heat-like repeat family member 6	protein_coding	2.19015	0.00250668
RP5-1142A6.5	ENSG00000259813		antisense	2.18616	3.03261e-10
DACT3	ENSG00000197380	dishevelled-binding antagonist of beta-catenin 3	protein_coding	2.18554	3.62527e-12
TDRP	ENSG00000180190	testis development related protein	protein_coding	2.18498	8.33828e-30
RABEPK	ENSG00000136933	Rab9 effector protein with kelch motifs	protein_coding	2.18322	6.74926e-08
ABCC10	ENSG00000124574	ATP-binding cassette, sub-family C (CFTR/MRP), member 10	protein_coding	2.181	8.52662e-10
RP11-295D4.1	ENSG00000262712		sense_intronic	2.17971	0.00735771
PSMD13	ENSG00000185627	proteasome (prosome, macropain) 26S subunit, non-ATPase, 13	protein_coding	2.17922	1.07252e-11
TIMM13	ENSG00000099800	translocase of inner mitochondrial membrane 13 homolog (yeast)	protein_coding	2.17888	2.6638e-12
SLC26A11	ENSG00000181045	solute carrier family 26 (anion exchanger), member 11	protein_coding	2.17685	3.02112e-08
WDR52	ENSG00000206530	WD repeat domain 52	protein_coding	2.17674	0.00420691
ATAD3B	ENSG00000160072	ATPase family, AAA domain containing 3B	protein_coding	2.175	6.82949e-23
RP11-316M1.12	ENSG00000259357		antisense	2.17411	7.28607e-56
SSNA1	ENSG00000176101	Sjogren syndrome nuclear autoantigen 1	protein_coding	2.17232	4.92746e-19
TRIM46	ENSG00000163462	tripartite motif containing 46	protein_coding	2.1695	0.00881048
PLCB4	ENSG00000101333	phospholipase C, beta 4	protein_coding	2.16683	6.62214e-05
EZR-AS1	ENSG00000233893	EZR antisense RNA 1	antisense	2.16038	2.78052e-08
CNKSR1	ENSG00000142675	connector enhancer of kinase suppressor of Ras 1	protein_coding	2.15523	0.00627127
CC2D1B	ENSG00000154222	coiled-coil and C2 domain containing 1B	protein_coding	2.15418	2.03034e-17
NBPF14	ENSG00000122497	neuroblastoma breakpoint family, member 14	protein_coding	2.15273	7.20923e-10
C19orf10	ENSG00000074842	chromosome 19 open reading frame 10	protein_coding	2.15179	8.91966e-26
SZT2	ENSG00000198198	seizure threshold 2 homolog (mouse)	protein_coding	2.1515	4.42188e-21
C11orf80	ENSG00000173715	chromosome 11 open reading frame 80	protein_coding	2.14905	1.27946e-10
TRA2B	ENSG00000136527	transformer 2 beta homolog (Drosophila)	protein_coding	2.14217	6.56732e-33
XXyac-YRM2039.2	ENSG00000181404		pseudogene	2.14085	0.00119333
KHSRP	ENSG00000088247	KH-type splicing regulatory protein	protein_coding	2.14069	4.13731e-07
RP4-728D4.2	ENSG00000239636		antisense	2.13993	0.0423187
PTPRH	ENSG00000080031	protein tyrosine phosphatase, receptor type, H	protein_coding	2.13764	1.55226e-09
ZCCHC18	ENSG00000166707	zinc finger, CCHC domain containing 18	protein_coding	2.13669	0.00386655
MBLAC1	ENSG00000214309	metallo-beta-lactamase domain containing 1	protein_coding	2.13643	1.85052e-09
ADCY2	ENSG00000078295	adenylate cyclase 2 (brain)	protein_coding	2.13467	3.96923e-13
Z97634.3	ENSG00000236829		pseudogene	2.13426	1.06589e-10
AIP	ENSG00000110711	aryl hydrocarbon receptor interacting protein	protein_coding	2.13369	9.46891e-15
HR	ENSG00000168453	hair growth associated	protein_coding	2.13281	1.4515e-21
ANKS6	ENSG00000165138	ankyrin repeat and sterile alpha motif domain containing 6	protein_coding	2.13227	9.66546e-39
EGLN2	ENSG00000269858	egl-9 family hypoxia-inducible factor 2	protein_coding	2.13204	3.97071e-19
C15orf59	ENSG00000205363	chromosome 15 open reading frame 59	protein_coding	2.13031	0.00039094
WBSCR16	ENSG00000174374	Williams-Beuren syndrome chromosome region 16	protein_coding	2.13017	1.03322e-09
PCNXL3	ENSG00000197136	pecanex-like 3 (Drosophila)	protein_coding	2.12415	1.72069e-22
FKBP4	ENSG00000004478	FK506 binding protein 4, 59kDa	protein_coding	2.12313	5.11478e-20
SOWAHC	ENSG00000198142	sosondowah ankyrin repeat domain family member C	protein_coding	2.11921	5.75773e-13
RUNDC3A	ENSG00000108309	RUN domain containing 3A	protein_coding	2.1146	0.0144142
LEMD2	ENSG00000161904	LEM domain containing 2	protein_coding	2.11394	7.30763e-11
IGDCC3	ENSG00000174498	immunoglobulin superfamily, DCC subclass, member 3	protein_coding	2.10972	2.29199e-05
RP11-611L7.1	ENSG00000260054		lincRNA	2.10876	3.6234e-09
CNKSR3	ENSG00000153721	CNKSR family member 3	protein_coding	2.10771	7.63821e-05
RP11-323J4.1	ENSG00000214559		antisense	2.10757	0.00229831
LA16c-349E10.1	ENSG00000262528		antisense	2.10704	0.00115008
CTAG2	ENSG00000126890	cancer/testis antigen 2	protein_coding	2.10674	6.41414e-09
TEP1	ENSG00000129566	telomerase-associated protein 1	protein_coding	2.10435	1.13634e-08
ITPR1	ENSG00000150995	inositol 1,4,5-trisphosphate receptor, type 1	protein_coding	2.1027	7.755e-06
RP5-1112D6.8	ENSG00000272356		antisense	2.10213	0.000737286
ARL3	ENSG00000138175	ADP-ribosylation factor-like 3	protein_coding	2.10121	4.55112e-15
STK11	ENSG00000118046	serine/threonine kinase 11	protein_coding	2.09993	7.48024e-18
CTD-3076O17.1	ENSG00000254744		antisense	2.09874	0.0252659
STOX2	ENSG00000173320	storkhead box 2	protein_coding	2.09803	4.36329e-20
ATP10A	ENSG00000206190	ATPase, class V, type 10A	protein_coding	2.09755	9.58965e-12
LA16c-366D1.3	ENSG00000261691		antisense	2.09715	3.03106e-06
ST20	ENSG00000180953	suppressor of tumorigenicity 20	protein_coding	2.09541	5.0361e-11
NCKAP1	ENSG00000061676	NCK-associated protein 1	protein_coding	2.09398	1.29457e-17
OBSCN	ENSG00000154358	obscurin, cytoskeletal calmodulin and titin-interacting RhoGEF	protein_coding	2.08968	3.47e-17
FAM212B	ENSG00000197852	family with sequence similarity 212, member B	protein_coding	2.08344	6.2821e-26
PAPD5	ENSG00000121274	PAP associated domain containing 5	protein_coding	2.08297	2.03585e-17
TRA2A	ENSG00000164548	transformer 2 alpha homolog (Drosophila)	protein_coding	2.08176	9.35158e-11
GLRX3	ENSG00000108010	glutaredoxin 3	protein_coding	2.08019	2.3786e-13
ST8SIA1	ENSG00000111728	ST8 alpha-N-acetyl-neuraminide alpha-2,8-sialyltransferase 1	protein_coding	2.07844	5.69859e-06
AC068831.15	ENSG00000259661		antisense	2.0762	5.03326e-13
ARL4D	ENSG00000175906	ADP-ribosylation factor-like 4D	protein_coding	2.07459	1.22278e-11
TXLNG	ENSG00000086712	taxilin gamma	protein_coding	2.0737	1.44687e-19
ABHD16A	ENSG00000204427	abhydrolase domain containing 16A	protein_coding	2.07351	0.0358074
SAP30L	ENSG00000164576	SAP30-like	protein_coding	2.0716	1.58938e-24
BAI2	ENSG00000121753	brain-specific angiogenesis inhibitor 2	protein_coding	2.06935	2.92352e-05
SEPHS1	ENSG00000086475	selenophosphate synthetase 1	protein_coding	2.06894	1.23348e-22
ZNF587B	ENSG00000269343	zinc finger protein 587B	protein_coding	2.0677	1.08907e-06
NOTCH1	ENSG00000148400	notch 1	protein_coding	2.06682	5.88424e-05
ATXN7L3	ENSG00000087152	ataxin 7-like 3	protein_coding	2.06649	1.879e-11
BTN2A3P	ENSG00000124549	butyrophilin, subfamily 2, member A3, pseudogene	pseudogene	2.06333	2.78014e-06
MIR210HG	ENSG00000247095	MIR210 host gene (non-protein coding)	lincRNA	2.06235	5.1978e-05
CAPNS1	ENSG00000126247	calpain, small subunit 1	protein_coding	2.06048	4.29859e-08
GS1-124K5.12	ENSG00000232559		pseudogene	2.06034	8.50924e-12
RP11-252E2.1	ENSG00000247033		antisense	2.05801	0.000168381
NKX3-2	ENSG00000109705	NK3 homeobox 2	protein_coding	2.05728	4.77803e-05
IGF2R	ENSG00000197081	insulin-like growth factor 2 receptor	protein_coding	2.05458	5.40149e-21
GAR1	ENSG00000109534	GAR1 ribonucleoprotein	protein_coding	2.0542	1.46055e-26
SLC12A4	ENSG00000124067	solute carrier family 12 (potassium/chloride transporter), member 4	protein_coding	2.05417	1.55563e-17
EOGT	ENSG00000163378	EGF domain-specific O-linked N-acetylglucosamine (GlcNAc) transferase	protein_coding	2.0522	1.88526e-12
RP11-299G20.2	ENSG00000259172		antisense	2.04901	3.47334e-07
CTBP1	ENSG00000159692	C-terminal binding protein 1	protein_coding	2.04716	2.40877e-35
MGME1	ENSG00000125871	mitochondrial genome maintenance exonuclease 1	protein_coding	2.04654	2.55163e-18
PTRH1	ENSG00000187024	peptidyl-tRNA hydrolase 1 homolog (S. cerevisiae)	protein_coding	2.04633	3.13501e-13
CNIH4	ENSG00000143771	cornichon family AMPA receptor auxiliary protein 4	protein_coding	2.0455	3.87506e-23
ARVCF	ENSG00000099889	armadillo repeat gene deleted in velocardiofacial syndrome	protein_coding	2.0438	2.11953e-09
C6orf48	ENSG00000204387	chromosome 6 open reading frame 48	protein_coding	2.04351	3.24e-11
MTA3	ENSG00000057935	metastasis associated 1 family, member 3	protein_coding	2.04197	9.86994e-15
DNAH1	ENSG00000114841	dynein, axonemal, heavy chain 1	protein_coding	2.04171	0.0274581
AP2A2	ENSG00000183020	adaptor-related protein complex 2, alpha 2 subunit	protein_coding	2.04127	1.26427e-13
ZNF316	ENSG00000205903	zinc finger protein 316	pseudogene	2.04056	4.46617e-11
ZNF782	ENSG00000196597	zinc finger protein 782	protein_coding	2.04046	0.0342379
MDFIC	ENSG00000135272	MyoD family inhibitor domain containing	protein_coding	2.03835	1.82207e-16
ARHGEF10L	ENSG00000074964	Rho guanine nucleotide exchange factor (GEF) 10-like	protein_coding	2.03688	3.06924e-21
RP4-816N1.7	ENSG00000258092		antisense	2.03266	4.66423e-18
MUS81	ENSG00000172732	MUS81 structure-specific endonuclease subunit	protein_coding	2.02873	4.17632e-24
MVD	ENSG00000167508	mevalonate (diphospho) decarboxylase	protein_coding	2.02864	2.09974e-16
MLLT10	ENSG00000078403	myeloid/lymphoid or mixed-lineage leukemia (trithorax homolog, Drosophila); translocated to, 10	protein_coding	2.02856	5.85802e-12
C9orf117	ENSG00000160401	chromosome 9 open reading frame 117	protein_coding	2.02755	3.41292e-12
RP11-468E2.5	ENSG00000259321		lincRNA	2.02649	2.17656e-09
SNUPN	ENSG00000169371	snurportin 1	protein_coding	2.02643	2.90318e-32
CLN8	ENSG00000182372	ceroid-lipofuscinosis, neuronal 8 (epilepsy, progressive with mental retardation)	protein_coding	2.0253	8.89262e-37
FAM98C	ENSG00000130244	family with sequence similarity 98, member C	protein_coding	2.02436	4.02753e-20
ARPC4	ENSG00000241553	actin related protein 2/3 complex, subunit 4, 20kDa	protein_coding	2.02284	2.61101e-17
ZBTB18	ENSG00000179456	zinc finger and BTB domain containing 18	protein_coding	2.01939	0.00199105
LINC00984	ENSG00000259330	long intergenic non-protein coding RNA 984	antisense	2.01797	1.79151e-05
HDAC1	ENSG00000116478	histone deacetylase 1	protein_coding	2.01751	5.01481e-09
KCNQ5	ENSG00000185760	potassium voltage-gated channel, KQT-like subfamily, member 5	protein_coding	2.01535	2.86306e-19
SEMA3B	ENSG00000012171	sema domain, immunoglobulin domain (Ig), short basic domain, secreted, (semaphorin) 3B	processed_transcript	2.01385	0.0201135
C15orf27	ENSG00000169758	chromosome 15 open reading frame 27	protein_coding	2.01266	0.00352218
DPH7	ENSG00000148399	diphthamide biosynthesis 7	protein_coding	2.01236	8.83861e-11
CES2	ENSG00000172831	carboxylesterase 2	protein_coding	2.01007	2.10065e-10
ERLEC1	ENSG00000068912	endoplasmic reticulum lectin 1	protein_coding	2.00769	1.66304e-17
RP11-158H5.7	ENSG00000268573		lincRNA	2.00745	0.00095807
RP11-395P17.11	ENSG00000269988		antisense	2.00546	7.98071e-05
MAPK8IP3	ENSG00000138834	mitogen-activated protein kinase 8 interacting protein 3	protein_coding	2.00426	1.57099e-08
MRFAP1	ENSG00000179010	Morf4 family associated protein 1	protein_coding	2.00093	5.71438e-14
VEGFA	ENSG00000112715	vascular endothelial growth factor A	protein_coding	1.9998	9.32809e-17
RP1-59D14.5	ENSG00000263345		antisense	1.99892	9.17708e-10
RP11-259N19.1	ENSG00000272711		lincRNA	1.99694	1.83912e-05
RP11-781P6.1	ENSG00000265069		antisense	1.99556	2.77348e-05
MBIP	ENSG00000151332	MAP3K12 binding inhibitory protein 1	protein_coding	1.99187	6.31663e-09
C16orf59	ENSG00000162062	chromosome 16 open reading frame 59	protein_coding	1.99142	2.68518e-17
CRTC1	ENSG00000105662	CREB regulated transcription coactivator 1	protein_coding	1.98886	8.79324e-05
RP11-711G10.1	ENSG00000250761		antisense	1.9885	0.000311321
KCNK5	ENSG00000164626	potassium channel, subfamily K, member 5	protein_coding	1.98848	0.0109146
GABBR1	ENSG00000204681	gamma-aminobutyric acid (GABA) B receptor, 1	protein_coding	1.98809	2.50831e-06
RBPJ	ENSG00000168214	recombination signal binding protein for immunoglobulin kappa J region	protein_coding	1.987	2.14846e-28
E2F4	ENSG00000205250	E2F transcription factor 4, p107/p130-binding	protein_coding	1.98506	4.24372e-24
CTD-2026K11.3	ENSG00000260235		antisense	1.97991	3.72578e-09
RP11-15I20.1	ENSG00000272814		antisense	1.97974	0.00236865
RP11-22B23.1	ENSG00000111788		pseudogene	1.97971	0.000117745
PRMT7	ENSG00000132600	protein arginine methyltransferase 7	protein_coding	1.97863	1.7088e-15
BAGE2	ENSG00000187172	B melanoma antigen family, member 2	pseudogene	1.97736	8.85675e-11
ARIH1	ENSG00000166233	ariadne RBR E3 ubiquitin protein ligase 1	protein_coding	1.9766	8.69669e-18
LIN7B	ENSG00000104863	lin-7 homolog B (C. elegans)	protein_coding	1.97468	3.25663e-08
RDM1	ENSG00000187456	RAD52 motif 1	protein_coding	1.9736	1.51769e-10
PRX	ENSG00000105227	periaxin	protein_coding	1.9721	0.00394865
FAM149A	ENSG00000109794	family with sequence similarity 149, member A	protein_coding	1.97164	5.90586e-10
CD63	ENSG00000135404	CD63 molecule	protein_coding	1.97088	6.3042e-19
RNF166	ENSG00000158717	ring finger protein 166	protein_coding	1.97047	6.66509e-19
RP11-301L8.2	ENSG00000233110		antisense	1.96976	0.0105054
RAP1GDS1	ENSG00000138698	RAP1, GTP-GDP dissociation stimulator 1	protein_coding	1.96867	6.08579e-19
TMEM74B	ENSG00000125895	transmembrane protein 74B	protein_coding	1.96731	0.0208204
ANXA6	ENSG00000197043	annexin A6	protein_coding	1.96646	4.61837e-15
PAAF1	ENSG00000175575	proteasomal ATPase-associated factor 1	protein_coding	1.96429	2.97488e-09
ZNF784	ENSG00000179922	zinc finger protein 784	protein_coding	1.9628	0.00390608
POMT2	ENSG00000009830	protein-O-mannosyltransferase 2	protein_coding	1.96238	1.63597e-12
AACSP1	ENSG00000250420	acetoacetyl-CoA synthetase pseudogene 1	pseudogene	1.96232	0.00563628
ABHD17A	ENSG00000129968	abhydrolase domain containing 17A	protein_coding	1.96128	8.01326e-14
TNIP2	ENSG00000168884	TNFAIP3 interacting protein 2	protein_coding	1.96058	8.42832e-29
KIF15	ENSG00000163808	kinesin family member 15	protein_coding	1.95644	1.38635e-10
GGACT	ENSG00000134864	gamma-glutamylamine cyclotransferase	protein_coding	1.95357	0.0116839
HNRNPA1	ENSG00000135486	heterogeneous nuclear ribonucleoprotein A1	protein_coding	1.9528	3.34873e-15
SLC25A25	ENSG00000148339	solute carrier family 25 (mitochondrial carrier; phosphate carrier), member 25	protein_coding	1.95262	5.68243e-19
HOMER3	ENSG00000051128	homer homolog 3 (Drosophila)	protein_coding	1.95258	1.30602e-14
CBY1	ENSG00000100211	chibby homolog 1 (Drosophila)	protein_coding	1.95192	1.76364e-27
TSPAN31	ENSG00000135452	tetraspanin 31	protein_coding	1.95042	3.45933e-32
C11orf71	ENSG00000180425	chromosome 11 open reading frame 71	protein_coding	1.9492	5.71363e-13
CAMTA1	ENSG00000171735	calmodulin binding transcription activator 1	protein_coding	1.9478	3.80895e-11
TRAF2	ENSG00000127191	TNF receptor-associated factor 2	protein_coding	1.94773	3.44871e-17
NME1-NME2	ENSG00000243678	NME1-NME2 readthrough	protein_coding	1.94562	4.86223e-05
PAXIP1	ENSG00000157212	PAX interacting (with transcription-activation domain) protein 1	protein_coding	1.94475	3.02418e-12
H2AFV	ENSG00000105968	H2A histone family, member V	protein_coding	1.94474	1.08548e-21
MIR4458HG	ENSG00000247516	MIR4458 host gene (non-protein coding)	lincRNA	1.94471	6.28935e-13
UBE2B	ENSG00000119048	ubiquitin-conjugating enzyme E2B	protein_coding	1.94334	1.66832e-09
MYL10	ENSG00000106436	myosin, light chain 10, regulatory	protein_coding	1.94253	0.000212005
BCL2L2	ENSG00000129473	BCL2-like 2	protein_coding	1.94159	4.03899e-11
APOE	ENSG00000130203	apolipoprotein E	protein_coding	1.93973	9.13324e-10
CELSR2	ENSG00000143126	cadherin, EGF LAG seven-pass G-type receptor 2	protein_coding	1.93941	1.21382e-11
TONSL	ENSG00000160949	tonsoku-like, DNA repair protein	protein_coding	1.93891	1.70102e-17
THOP1	ENSG00000172009	thimet oligopeptidase 1	protein_coding	1.93883	8.2701e-29
FKBP1B	ENSG00000119782	FK506 binding protein 1B, 12.6 kDa	protein_coding	1.93793	0.0115801
LOXL2	ENSG00000134013	lysyl oxidase-like 2	protein_coding	1.93701	0.0416315
PARL	ENSG00000175193	presenilin associated, rhomboid-like	protein_coding	1.93641	1.65668e-16
P2RX6	ENSG00000099957	purinergic receptor P2X, ligand-gated ion channel, 6	protein_coding	1.93609	0.000154689
PPM1N	ENSG00000213889	protein phosphatase, Mg2+/Mn2+ dependent, 1N (putative)	protein_coding	1.93598	1.43627e-06
PLEKHG5	ENSG00000171680	pleckstrin homology domain containing, family G (with RhoGef domain) member 5	protein_coding	1.93519	0.00536132
PHRF1	ENSG00000070047	PHD and ring finger domains 1	protein_coding	1.93489	3.25814e-15
NLK	ENSG00000087095	nemo-like kinase	protein_coding	1.9341	1.51408e-16
AHNAK	ENSG00000124942	AHNAK nucleoprotein	protein_coding	1.93236	6.38203e-07
ARHGDIG	ENSG00000242173	Rho GDP dissociation inhibitor (GDI) gamma	protein_coding	1.93165	5.55623e-07
C17orf85	ENSG00000074356	chromosome 17 open reading frame 85	protein_coding	1.92999	1.50185e-28
ZBTB48	ENSG00000204859	zinc finger and BTB domain containing 48	protein_coding	1.92994	7.98636e-08
UBA6-AS1	ENSG00000248049	UBA6 antisense RNA 1 (head to head)	antisense	1.92805	7.10498e-07
TPRG1L	ENSG00000158109	tumor protein p63 regulated 1-like	protein_coding	1.92523	4.1251e-15
RP11-793H13.11	ENSG00000270175		antisense	1.92483	0.0126928
TXNL4A	ENSG00000141759	thioredoxin-like 4A	protein_coding	1.92424	1.61745e-15
METRN	ENSG00000103260	meteorin, glial cell differentiation regulator	protein_coding	1.92341	1.81512e-08
MAPK8	ENSG00000107643	mitogen-activated protein kinase 8	protein_coding	1.92216	1.63463e-05
TBC1D32	ENSG00000146350	TBC1 domain family, member 32	protein_coding	1.92186	0.0359508
POMGNT1	ENSG00000085998	protein O-linked mannose N-acetylglucosaminyltransferase 1 (beta 1,2-)	protein_coding	1.92111	1.99507e-13
DNAH17	ENSG00000187775	dynein, axonemal, heavy chain 17	protein_coding	1.91991	4.00917e-05
RNF32	ENSG00000105982	ring finger protein 32	protein_coding	1.91683	0.0476265
SH3BP5L	ENSG00000175137	SH3-binding domain protein 5-like	protein_coding	1.91552	1.63433e-17
CYTH2	ENSG00000105443	cytohesin 2	protein_coding	1.91483	1.88337e-16
TNFRSF10C	ENSG00000173535	tumor necrosis factor receptor superfamily, member 10c, decoy without an intracellular domain	protein_coding	1.91476	4.53524e-08
CGREF1	ENSG00000138028	cell growth regulator with EF-hand domain 1	protein_coding	1.91319	9.85014e-12
WDR59	ENSG00000103091	WD repeat domain 59	protein_coding	1.91086	2.7199e-23
CMTM1	ENSG00000089505	CKLF-like MARVEL transmembrane domain containing 1	protein_coding	1.91068	0.0470121
RP11-112J3.15	ENSG00000228843		antisense	1.90961	0.0452131
SBNO2	ENSG00000064932	strawberry notch homolog 2 (Drosophila)	protein_coding	1.90917	8.10449e-05
RP11-10A14.4	ENSG00000253426	Uncharacterized protein	protein_coding	1.90862	4.38086e-08
BLMH	ENSG00000108578	bleomycin hydrolase	protein_coding	1.90796	6.51168e-10
CERS2	ENSG00000143418	ceramide synthase 2	protein_coding	1.90782	2.21886e-12
KLHDC8B	ENSG00000185909	kelch domain containing 8B	protein_coding	1.9056	2.02051e-19
RHBDD3	ENSG00000100263	rhomboid domain containing 3	protein_coding	1.90182	1.06567e-15
NPPA-AS1	ENSG00000242349	NPPA antisense RNA 1	antisense	1.90178	0.00496751
CLPTM1L	ENSG00000049656	CLPTM1-like	protein_coding	1.89819	2.75322e-13
AL358781.1	ENSG00000176868		pseudogene	1.898	6.74038e-07
EHMT2	ENSG00000204371	euchromatic histone-lysine N-methyltransferase 2	protein_coding	1.89668	8.94555e-21
CTD-2323K18.1	ENSG00000260269		processed_transcript	1.89635	0.00056243
TCEA2	ENSG00000171703	transcription elongation factor A (SII), 2	protein_coding	1.8943	4.88057e-10
MEGF8	ENSG00000105429	multiple EGF-like-domains 8	protein_coding	1.89429	1.17262e-05
EZR	ENSG00000092820	ezrin	protein_coding	1.89352	4.54803e-20
TRNP1	ENSG00000253368	TMF1-regulated nuclear protein 1	protein_coding	1.89151	2.15302e-16
CCM2	ENSG00000136280	cerebral cavernous malformation 2	protein_coding	1.88965	6.35699e-35
RP11-517P14.2	ENSG00000230555		lincRNA	1.88765	0.000887484
ARHGEF10	ENSG00000104728	Rho guanine nucleotide exchange factor (GEF) 10	protein_coding	1.88569	4.60868e-08
LRP4	ENSG00000134569	low density lipoprotein receptor-related protein 4	protein_coding	1.88472	2.85131e-12
CCZ1B	ENSG00000146574	CCZ1 vacuolar protein trafficking and biogenesis associated homolog B (S. cerevisiae)	protein_coding	1.88278	7.172e-11
ATRNL1	ENSG00000107518	attractin-like 1	protein_coding	1.88175	2.48282e-12
HEBP2	ENSG00000051620	heme binding protein 2	protein_coding	1.8814	9.78857e-13
PLXNA2	ENSG00000076356	plexin A2	protein_coding	1.88	0.00105511
HSP90AA1	ENSG00000080824	heat shock protein 90kDa alpha (cytosolic), class A member 1	protein_coding	1.8795	7.24801e-15
XYLT1	ENSG00000103489	xylosyltransferase I	protein_coding	1.87837	1.42574e-09
KLHL17	ENSG00000187961	kelch-like family member 17	protein_coding	1.87809	1.15374e-11
DIP2C	ENSG00000151240	DIP2 disco-interacting protein 2 homolog C (Drosophila)	protein_coding	1.87718	6.85458e-15
NEURL4	ENSG00000215041	neuralized E3 ubiquitin protein ligase 4	protein_coding	1.87636	8.04084e-07
ZNF653	ENSG00000161914	zinc finger protein 653	protein_coding	1.87377	0.000251865
EMILIN2	ENSG00000132205	elastin microfibril interfacer 2	protein_coding	1.87374	8.76456e-13
GTPBP6	ENSG00000178605	GTP binding protein 6 (putative)	protein_coding	1.86648	1.05407e-12
MRPS25	ENSG00000131368	mitochondrial ribosomal protein S25	protein_coding	1.86642	1.23027e-18
CCDC127	ENSG00000164366	coiled-coil domain containing 127	protein_coding	1.86583	1.37813e-12
DUS3L	ENSG00000141994	dihydrouridine synthase 3-like (S. cerevisiae)	protein_coding	1.86488	5.56015e-19
SPTB	ENSG00000070182	spectrin, beta, erythrocytic	protein_coding	1.86424	0.0010587
B4GALT2	ENSG00000117411	UDP-Gal:betaGlcNAc beta 1,4- galactosyltransferase, polypeptide 2	protein_coding	1.86337	3.26716e-16
PPP1R26	ENSG00000196422	protein phosphatase 1, regulatory subunit 26	protein_coding	1.8616	5.78534e-28
DEAF1	ENSG00000177030	DEAF1 transcription factor	protein_coding	1.86111	4.32668e-15
RP11-579D7.2	ENSG00000257653		antisense	1.85932	7.53913e-08
UFSP1	ENSG00000176125	UFM1-specific peptidase 1 (non-functional)	protein_coding	1.85918	3.18418e-07
ELL	ENSG00000105656	elongation factor RNA polymerase II	protein_coding	1.8553	3.08499e-16
YEATS2-AS1	ENSG00000233885	YEATS2 antisense RNA 1	antisense	1.85442	0.0109132
FLVCR1-AS1	ENSG00000198468	FLVCR1 antisense RNA 1 (head to head)	lincRNA	1.85363	1.8781e-09
ZMIZ2	ENSG00000122515	zinc finger, MIZ-type containing 2	protein_coding	1.85234	2.06986e-11
CSRP2BP	ENSG00000149474	CSRP2 binding protein	protein_coding	1.85164	3.10863e-09
SPEG	ENSG00000072195	SPEG complex locus	protein_coding	1.85066	6.97002e-05
MAP3K4	ENSG00000085511	mitogen-activated protein kinase kinase kinase 4	protein_coding	1.85042	2.42796e-07
SSBP4	ENSG00000130511	single stranded DNA binding protein 4	protein_coding	1.85005	7.15239e-18
FBXO2	ENSG00000116661	F-box protein 2	protein_coding	1.84971	1.37403e-10
OTUD5	ENSG00000068308	OTU domain containing 5	protein_coding	1.84747	2.4875e-12
LUC7L	ENSG00000007392	LUC7-like (S. cerevisiae)	protein_coding	1.84568	6.1038e-17
ZNF787	ENSG00000142409	zinc finger protein 787	protein_coding	1.84333	0.00251591
RP11-998D10.7	ENSG00000258714		lincRNA	1.84313	3.19673e-05
PRRC2B	ENSG00000130723	proline-rich coiled-coil 2B	protein_coding	1.84243	2.5529e-17
CATSPER2	ENSG00000166762	cation channel, sperm associated 2	protein_coding	1.84177	0.0139285
PLXNB3	ENSG00000198753	plexin B3	protein_coding	1.84046	1.99654e-06
FLOT2	ENSG00000132589	flotillin 2	protein_coding	1.83795	1.06723e-15
ZNF768	ENSG00000169957	zinc finger protein 768	protein_coding	1.83696	1.52884e-20
PRPF4B	ENSG00000112739	pre-mRNA processing factor 4B	protein_coding	1.83686	3.75286e-07
TTLL11	ENSG00000175764	tubulin tyrosine ligase-like family, member 11	protein_coding	1.83344	2.90477e-14
MAML3	ENSG00000196782	mastermind-like 3 (Drosophila)	protein_coding	1.83339	1.09429e-05
HIRA	ENSG00000100084	histone cell cycle regulator	protein_coding	1.83278	1.70044e-07
LZTS3	ENSG00000088899	Homo sapiens leucine zipper, putative tumor suppressor family member 3 (LZTS3), mRNA.	protein_coding	1.82571	4.52092e-15
RP11-112L6.4	ENSG00000231742		lincRNA	1.8257	0.00499639
FBXO4	ENSG00000151876	F-box protein 4	protein_coding	1.82312	0.00103188
AC013394.2	ENSG00000272888		processed_transcript	1.81543	2.1698e-11
MAP3K11	ENSG00000173327	mitogen-activated protein kinase kinase kinase 11	protein_coding	1.81493	4.28212e-10
TAF1	ENSG00000147133	TAF1 RNA polymerase II, TATA box binding protein (TBP)-associated factor, 250kDa	protein_coding	1.81147	1.34679e-14
PKDCC	ENSG00000162878	protein kinase domain containing, cytoplasmic	protein_coding	1.81048	5.67779e-07
BATF3	ENSG00000123685	basic leucine zipper transcription factor, ATF-like 3	protein_coding	1.80997	3.96803e-06
BRD2	ENSG00000204256	bromodomain containing 2	protein_coding	1.80887	3.67242e-21
NT5DC2	ENSG00000168268	5'-nucleotidase domain containing 2	protein_coding	1.80794	7.59963e-16
CTC-273B12.5	ENSG00000268530		antisense	1.80759	9.60475e-05
SUZ12P	ENSG00000264538		pseudogene	1.8069	7.2053e-08
U2AF2	ENSG00000063244	U2 small nuclear RNA auxiliary factor 2	protein_coding	1.80665	6.52358e-05
ADRA2C	ENSG00000184160	adrenoceptor alpha 2C	protein_coding	1.80664	8.98378e-09
RAB28	ENSG00000157869	RAB28, member RAS oncogene family	protein_coding	1.80469	1.86098e-14
PABPN1	ENSG00000100836	poly(A) binding protein, nuclear 1	protein_coding	1.80321	0.000189688
PET117	ENSG00000232838	PET117 homolog (S. cerevisiae)	protein_coding	1.80187	3.38761e-09
HINFP	ENSG00000172273	histone H4 transcription factor	protein_coding	1.80066	2.88042e-05
YEATS2	ENSG00000163872	YEATS domain containing 2	protein_coding	1.80028	4.24774e-14
SGSM2	ENSG00000141258	small G protein signaling modulator 2	protein_coding	1.79924	7.46028e-22
CARD10	ENSG00000100065	caspase recruitment domain family, member 10	protein_coding	1.79763	1.09158e-10
MBD1	ENSG00000141644	methyl-CpG binding domain protein 1	protein_coding	1.7954	5.20316e-07
SLC26A6	ENSG00000225697	solute carrier family 26 (anion exchanger), member 6	protein_coding	1.79524	7.03038e-09
CAPN15	ENSG00000103326	calpain 15	protein_coding	1.79497	2.16696e-07
RNASEH2C	ENSG00000172922	ribonuclease H2, subunit C	protein_coding	1.79269	3.99165e-14
TAGLN2P1	ENSG00000253676	transgelin 2 pseudogene 1	pseudogene	1.7923	0.017541
TOP3B	ENSG00000100038	topoisomerase (DNA) III beta	protein_coding	1.78883	0.000150898
TTC13	ENSG00000143643	tetratricopeptide repeat domain 13	protein_coding	1.78777	0.0109091
KHK	ENSG00000138030	ketohexokinase (fructokinase)	protein_coding	1.78742	9.46723e-12
PDRG1	ENSG00000088356	p53 and DNA-damage regulated 1	protein_coding	1.78556	1.27326e-21
NBPF12	ENSG00000186275	neuroblastoma breakpoint family, member 12	protein_coding	1.78366	0.0242581
RRAGC	ENSG00000116954	Ras-related GTP binding C	protein_coding	1.78297	1.53972e-06
HNRNPA1P48	ENSG00000224578	heterogeneous nuclear ribonucleoprotein A1 pseudogene 48	pseudogene	1.7795	1.52061e-05
AHSA2	ENSG00000173209	AHA1, activator of heat shock 90kDa protein ATPase homolog 2 (yeast)	protein_coding	1.77727	1.08245e-16
MMP15	ENSG00000102996	matrix metallopeptidase 15 (membrane-inserted)	protein_coding	1.77508	0.0073886
JHDM1D-AS1	ENSG00000260231	JHDM1D antisense RNA 1 (head to head)	antisense	1.77328	2.52556e-11
ADCY1	ENSG00000164742	adenylate cyclase 1 (brain)	protein_coding	1.772	4.34262e-16
TEF	ENSG00000167074	thyrotrophic embryonic factor	protein_coding	1.76958	1.25214e-09
LRRC37B	ENSG00000185158	leucine rich repeat containing 37B	protein_coding	1.76789	0.0119669
MSTO2P	ENSG00000203761	misato family member 2, pseudogene	pseudogene	1.76614	0.0404675
PTPRF	ENSG00000142949	protein tyrosine phosphatase, receptor type, F	protein_coding	1.76576	2.01483e-11
MAP3K9	ENSG00000006432	mitogen-activated protein kinase kinase kinase 9	protein_coding	1.76015	3.62115e-20
AC093673.5	ENSG00000232533		antisense	1.7591	0.00199481
EPC2	ENSG00000135999	enhancer of polycomb homolog 2 (Drosophila)	protein_coding	1.7589	8.23502e-05
RP11-701H16.4	ENSG00000266954		antisense	1.75824	0.010079
GS1-114I9.1	ENSG00000272638		antisense	1.75722	5.72973e-05
RP11-288H12.4	ENSG00000270949		lincRNA	1.75705	0.00182593
NPM3	ENSG00000107833	nucleophosmin/nucleoplasmin 3	protein_coding	1.75617	2.80815e-14
RP11-173M11.2	ENSG00000250327		pseudogene	1.75588	1.37799e-05
MXD4	ENSG00000123933	MAX dimerization protein 4	protein_coding	1.75501	2.86594e-16
CAMK2B	ENSG00000058404	calcium/calmodulin-dependent protein kinase II beta	protein_coding	1.75127	0.0109483
DPY19L1P1	ENSG00000229358	DPY19L1 pseudogene 1	pseudogene	1.75095	1.68066e-08
SEMA6C	ENSG00000143434	sema domain, transmembrane domain (TM), and cytoplasmic domain, (semaphorin) 6C	protein_coding	1.75086	0.0486324
KIFC3	ENSG00000140859	kinesin family member C3	protein_coding	1.75066	1.01735e-13
HCN1	ENSG00000164588	hyperpolarization activated cyclic nucleotide-gated potassium channel 1	protein_coding	1.74987	0.00485792
EHMT2-AS1	ENSG00000237080	EHMT2 antisense RNA 1	antisense	1.74908	2.82868e-09
RP11-96D1.11	ENSG00000262160		antisense	1.74886	0.000130381
PGRMC2	ENSG00000164040	progesterone receptor membrane component 2	protein_coding	1.74776	0.000275455
XPO6	ENSG00000169180	exportin 6	protein_coding	1.74742	5.25095e-16
CAMTA1-IT1	ENSG00000237402	CAMTA1 intronic transcript 1 (non-protein coding)	sense_intronic	1.74619	0.00653843
PLEKHG3	ENSG00000126822	pleckstrin homology domain containing, family G (with RhoGef domain) member 3	protein_coding	1.74589	6.05234e-09
ST3GAL4	ENSG00000110080	ST3 beta-galactoside alpha-2,3-sialyltransferase 4	protein_coding	1.74526	1.39322e-11
SURF1	ENSG00000148290	surfeit 1	protein_coding	1.74485	3.12365e-15
WBP1L	ENSG00000166272	WW domain binding protein 1-like	protein_coding	1.74309	2.57919e-14
NUBP2	ENSG00000095906	nucleotide binding protein 2	protein_coding	1.74308	1.25037e-10
ARF6	ENSG00000165527	ADP-ribosylation factor 6	protein_coding	1.74266	2.90453e-23
RP11-360L9.8	ENSG00000264578		antisense	1.74233	9.49419e-10
PRSS27	ENSG00000172382	protease, serine 27	protein_coding	1.74231	0.00468068
KAZALD1	ENSG00000107821	Kazal-type serine peptidase inhibitor domain 1	protein_coding	1.74226	4.93533e-12
ETAA1	ENSG00000143971	Ewing tumor-associated antigen 1	protein_coding	1.74135	1.10447e-06
RBFOX2	ENSG00000100320	RNA binding protein, fox-1 homolog (C. elegans) 2	protein_coding	1.73999	5.7569e-11
NR2C2	ENSG00000177463	nuclear receptor subfamily 2, group C, member 2	protein_coding	1.73989	1.23494e-15
AC109828.1	ENSG00000234945		antisense	1.7393	4.25989e-09
ELOVL1	ENSG00000066322	ELOVL fatty acid elongase 1	protein_coding	1.73905	1.41271e-23
RSG1	ENSG00000132881	REM2 and RAB-like small GTPase 1	protein_coding	1.73861	5.13299e-12
C11orf84	ENSG00000168005	chromosome 11 open reading frame 84	protein_coding	1.73834	2.42221e-05
KCTD17	ENSG00000100379	potassium channel tetramerization domain containing 17	protein_coding	1.73633	2.86796e-08
COPS6	ENSG00000168090	COP9 signalosome subunit 6	protein_coding	1.73617	3.75485e-12
FLYWCH1	ENSG00000059122	FLYWCH-type zinc finger 1	protein_coding	1.73513	5.43219e-13
EIF3G	ENSG00000130811	eukaryotic translation initiation factor 3, subunit G	protein_coding	1.73429	2.44369e-11
N4BP3	ENSG00000145911	NEDD4 binding protein 3	protein_coding	1.73371	0.000525864
FERMT3	ENSG00000149781	fermitin family member 3	protein_coding	1.73232	0.0474269
CHD3	ENSG00000170004	chromodomain helicase DNA binding protein 3	protein_coding	1.7314	2.48419e-11
VILL	ENSG00000136059	villin-like	protein_coding	1.7289	0.0132289
DLAT	ENSG00000150768	dihydrolipoamide S-acetyltransferase	protein_coding	1.72782	2.6975e-10
XPO7	ENSG00000130227	exportin 7	protein_coding	1.72734	6.47691e-06
LRRC1	ENSG00000137269	leucine rich repeat containing 1	protein_coding	1.72654	4.31444e-09
MED10	ENSG00000133398	mediator complex subunit 10	protein_coding	1.72573	2.32084e-16
SEMA6B	ENSG00000167680	sema domain, transmembrane domain (TM), and cytoplasmic domain, (semaphorin) 6B	protein_coding	1.72506	0.0074927
RRP7A	ENSG00000189306	ribosomal RNA processing 7 homolog A (S. cerevisiae)	protein_coding	1.72485	3.00796e-12
TNPO2	ENSG00000105576	transportin 2	protein_coding	1.72478	3.08131e-06
IGFBP6	ENSG00000167779	insulin-like growth factor binding protein 6	protein_coding	1.72467	9.8641e-05
TATDN2	ENSG00000157014	TatD DNase domain containing 2	protein_coding	1.72464	9.22069e-05
CLDN15	ENSG00000106404	claudin 15	protein_coding	1.72405	9.64624e-05
DUSP10	ENSG00000143507	dual specificity phosphatase 10	protein_coding	1.72403	0.0112975
ENKD1	ENSG00000124074	enkurin domain containing 1	protein_coding	1.72329	6.74702e-07
PRNP	ENSG00000171867	prion protein	protein_coding	1.72284	5.66993e-06
PGD	ENSG00000142657	phosphogluconate dehydrogenase	protein_coding	1.72251	2.14832e-17
C14orf28	ENSG00000179476	chromosome 14 open reading frame 28	protein_coding	1.72237	5.75674e-05
RP11-506M12.1	ENSG00000242798		antisense	1.72231	0.0256345
RP3-508I15.9	ENSG00000228274		antisense	1.72122	1.5711e-12
VKORC1L1	ENSG00000196715	vitamin K epoxide reductase complex, subunit 1-like 1	protein_coding	1.72089	2.08282e-09
GSK3A	ENSG00000105723	glycogen synthase kinase 3 alpha	protein_coding	1.71903	1.11089e-08
NPHP3-AS1	ENSG00000248724	NPHP3 antisense RNA 1	antisense	1.71853	0.00232183
MRPL53	ENSG00000204822	mitochondrial ribosomal protein L53	protein_coding	1.71802	7.07099e-05
SMURF1	ENSG00000198742	SMAD specific E3 ubiquitin protein ligase 1	protein_coding	1.71709	5.29023e-07
ARPC5L	ENSG00000136950	actin related protein 2/3 complex, subunit 5-like	protein_coding	1.71358	3.71969e-24
HNRNPD	ENSG00000138668	heterogeneous nuclear ribonucleoprotein D (AU-rich element RNA binding protein 1, 37kDa)	protein_coding	1.71208	1.66181e-24
AC026202.1	ENSG00000268509	Uncharacterized protein	protein_coding	1.70977	0.002537
FAM109A	ENSG00000198324	family with sequence similarity 109, member A	protein_coding	1.70801	4.51732e-16
TXNL1	ENSG00000091164	thioredoxin-like 1	protein_coding	1.70627	1.00332e-10
AC004463.6	ENSG00000260924		antisense	1.70487	0.00629265
TPCN2	ENSG00000162341	two pore segment channel 2	protein_coding	1.70218	3.16012e-07
ZNF775	ENSG00000196456	zinc finger protein 775	protein_coding	1.70174	1.26157e-18
SURF2	ENSG00000148291	surfeit 2	protein_coding	1.70029	7.9064e-09
PHF23	ENSG00000040633	PHD finger protein 23	protein_coding	1.7001	1.30379e-20
PITPNM2	ENSG00000090975	phosphatidylinositol transfer protein, membrane-associated 2	protein_coding	1.69659	0.00975528
LRP1	ENSG00000123384	low density lipoprotein receptor-related protein 1	protein_coding	1.6955	7.95488e-06
MAN2A2	ENSG00000196547	mannosidase, alpha, class 2A, member 2	protein_coding	1.69412	9.8411e-07
IMPA2	ENSG00000141401	inositol(myo)-1(or 4)-monophosphatase 2	protein_coding	1.69277	2.10569e-11
EGFL7	ENSG00000172889	EGF-like-domain, multiple 7	protein_coding	1.6924	4.37446e-09
CXXC1	ENSG00000154832	CXXC finger protein 1	protein_coding	1.69136	1.87534e-13
VPS54	ENSG00000143952	vacuolar protein sorting 54 homolog (S. cerevisiae)	protein_coding	1.68963	2.62248e-06
SLC27A4	ENSG00000167114	solute carrier family 27 (fatty acid transporter), member 4	protein_coding	1.68923	3.8263e-13
CHST2	ENSG00000175040	carbohydrate (N-acetylglucosamine-6-O) sulfotransferase 2	protein_coding	1.68854	0.00508131
POLM	ENSG00000122678	polymerase (DNA directed), mu	protein_coding	1.68785	2.01207e-23
DENND4B	ENSG00000198837	DENN/MADD domain containing 4B	protein_coding	1.68745	8.51674e-10
METTL22	ENSG00000067365	methyltransferase like 22	protein_coding	1.68622	2.7673e-19
ANAPC11	ENSG00000141552	anaphase promoting complex subunit 11	protein_coding	1.6857	2.84755e-06
CPOX	ENSG00000080819	coproporphyrinogen oxidase	protein_coding	1.68489	2.15905e-09
FAM89B	ENSG00000176973	family with sequence similarity 89, member B	protein_coding	1.68348	7.36732e-08
RAPGEF2	ENSG00000109756	Rap guanine nucleotide exchange factor (GEF) 2	protein_coding	1.68309	3.62664e-05
INO80	ENSG00000128908	INO80 complex subunit	protein_coding	1.68067	1.36936e-09
RP3-523E19.2	ENSG00000271218		antisense	1.67906	0.0126514
RP3-475N16.1	ENSG00000231113		antisense	1.6785	0.000560476
ZNF561	ENSG00000171469	zinc finger protein 561	protein_coding	1.67833	1.82184e-05
NHLRC4	ENSG00000257108	NHL repeat containing 4	protein_coding	1.67698	0.0226627
RP11-216L13.19	ENSG00000273066		processed_transcript	1.67581	0.000494067
ZC3H12A	ENSG00000163874	zinc finger CCCH-type containing 12A	protein_coding	1.67432	7.76264e-08
ADCY10P1	ENSG00000161912	adenylate cyclase 10 (soluble) pseudogene 1	pseudogene	1.67273	0.0215034
GCLC	ENSG00000001084	glutamate-cysteine ligase, catalytic subunit	protein_coding	1.67208	0.000423103
SLC10A3	ENSG00000126903	solute carrier family 10, member 3	protein_coding	1.67122	6.25263e-17
RAP1A	ENSG00000116473	RAP1A, member of RAS oncogene family	protein_coding	1.67114	1.1723e-11
DGKA	ENSG00000065357	diacylglycerol kinase, alpha 80kDa	protein_coding	1.67107	2.45852e-05
BMP1	ENSG00000168487	bone morphogenetic protein 1	protein_coding	1.67039	9.06401e-12
ABCB4	ENSG00000005471	ATP-binding cassette, sub-family B (MDR/TAP), member 4	protein_coding	1.6684	0.00350248
RASSF7	ENSG00000099849	Ras association (RalGDS/AF-6) domain family (N-terminal) member 7	protein_coding	1.66813	3.86661e-11
LENG9	ENSG00000182909	leukocyte receptor cluster (LRC) member 9	protein_coding	1.66691	0.00539582
C2CD2	ENSG00000157617	C2 calcium-dependent domain containing 2	protein_coding	1.66604	4.46673e-06
ZNF34	ENSG00000196378	zinc finger protein 34	protein_coding	1.66547	1.53879e-09
RNF170	ENSG00000120925	ring finger protein 170	protein_coding	1.66527	3.73214e-13
C9orf96	ENSG00000198870	chromosome 9 open reading frame 96	protein_coding	1.66339	1.00483e-06
REPS1	ENSG00000135597	RALBP1 associated Eps domain containing 1	protein_coding	1.66329	4.68053e-09
AGPAT6	ENSG00000158669	1-acylglycerol-3-phosphate O-acyltransferase 6	protein_coding	1.66322	1.20415e-08
STRA13	ENSG00000169689	stimulated by retinoic acid 13	protein_coding	1.66113	2.55232e-08
OXLD1	ENSG00000204237	oxidoreductase-like domain containing 1	protein_coding	1.65822	1.03696e-11
UGDH-AS1	ENSG00000249348	UGDH antisense RNA 1	antisense	1.65822	0.00146895
ARHGEF1	ENSG00000076928	Rho guanine nucleotide exchange factor (GEF) 1	protein_coding	1.65811	1.2172e-12
SNHG15	ENSG00000232956	small nucleolar RNA host gene 15 (non-protein coding)	lincRNA	1.65803	4.63881e-14
LINC00479	ENSG00000236384	long intergenic non-protein coding RNA 479	lincRNA	1.65749	0.00801053
AL049829.1	ENSG00000268702	Uncharacterized protein	protein_coding	1.65737	6.5701e-19
MORF4L2	ENSG00000123562	mortality factor 4 like 2	protein_coding	1.65656	2.12773e-08
ABCA5	ENSG00000154265	ATP-binding cassette, sub-family A (ABC1), member 5	protein_coding	1.6556	1.86409e-06
AC021224.1	ENSG00000262477		lincRNA	1.65524	0.00876493
RP11-792A8.4	ENSG00000272831		antisense	1.6503	3.42794e-07
MAT2B	ENSG00000038274	methionine adenosyltransferase II, beta	protein_coding	1.646	5.64335e-05
DCDC2B	ENSG00000222046	doublecortin domain containing 2B	protein_coding	1.64593	0.00286834
TTC7B	ENSG00000165914	tetratricopeptide repeat domain 7B	protein_coding	1.64312	6.96591e-11
TERF1	ENSG00000147601	telomeric repeat binding factor (NIMA-interacting) 1	protein_coding	1.6407	7.79937e-05
RNF215	ENSG00000099999	ring finger protein 215	protein_coding	1.63951	2.22189e-06
ARAP1-AS1	ENSG00000256007	ARAP1 antisense RNA 1	antisense	1.6377	0.00146685
USP34	ENSG00000115464	ubiquitin specific peptidase 34	protein_coding	1.63735	3.92389e-15
RP5-892K4.1	ENSG00000271806		antisense	1.63495	0.000779772
ZNF609	ENSG00000180357	zinc finger protein 609	protein_coding	1.63253	9.35655e-06
MIIP	ENSG00000116691	migration and invasion inhibitory protein	protein_coding	1.63117	1.82414e-13
AL035588.1	ENSG00000268275		protein_coding	1.63008	0.00269628
EVA1C	ENSG00000166979	eva-1 homolog C (C. elegans)	protein_coding	1.62957	2.53422e-07
MPST	ENSG00000128309	mercaptopyruvate sulfurtransferase	protein_coding	1.62811	2.70848e-10
CTC-250I14.6	ENSG00000267598		antisense	1.62793	1.89191e-12
ARAP1	ENSG00000186635	ArfGAP with RhoGAP domain, ankyrin repeat and PH domain 1	protein_coding	1.6275	4.22227e-09
XYLT2	ENSG00000015532	xylosyltransferase II	protein_coding	1.62728	0.00190273
CAPN10	ENSG00000142330	calpain 10	protein_coding	1.62724	5.55899e-10
RABGEF1	ENSG00000154710	RAB guanine nucleotide exchange factor (GEF) 1	protein_coding	1.62644	1.66962e-06
SUGP1	ENSG00000105705	SURP and G patch domain containing 1	protein_coding	1.62544	1.93526e-16
ARID3B	ENSG00000179361	AT rich interactive domain 3B (BRIGHT-like)	protein_coding	1.6251	5.90935e-08
DNMT3A	ENSG00000119772	DNA (cytosine-5-)-methyltransferase 3 alpha	protein_coding	1.62422	4.61502e-11
AC007192.6	ENSG00000269145		antisense	1.62201	0.00548161
DMTN	ENSG00000158856	dematin actin binding protein	protein_coding	1.62187	2.16696e-07
FAM3C	ENSG00000196937	family with sequence similarity 3, member C	protein_coding	1.62173	0.00010976
KIAA1109	ENSG00000138688	KIAA1109	protein_coding	1.6197	0.0013557
KHDRBS1	ENSG00000121774	KH domain containing, RNA binding, signal transduction associated 1	protein_coding	1.6185	3.37239e-16
RBM10	ENSG00000182872	RNA binding motif protein 10	protein_coding	1.61772	8.23901e-13
COMMD7	ENSG00000149600	COMM domain containing 7	protein_coding	1.61529	1.12235e-08
UBTD2	ENSG00000168246	ubiquitin domain containing 2	protein_coding	1.61372	7.99633e-18
FANCG	ENSG00000221829	Fanconi anemia, complementation group G	protein_coding	1.61279	4.05143e-07
EVC	ENSG00000072840	Ellis van Creveld syndrome	protein_coding	1.6097	1.21053e-06
SH2B2	ENSG00000160999	SH2B adaptor protein 2	protein_coding	1.60866	0.000227685
LRRC59	ENSG00000108829	leucine rich repeat containing 59	protein_coding	1.60658	3.82651e-15
ATP7B	ENSG00000123191	ATPase, Cu++ transporting, beta polypeptide	protein_coding	1.60595	0.012668
CTD-2517M22.17	ENSG00000265393		antisense	1.60409	1.43058e-05
TESK1	ENSG00000107140	testis-specific kinase 1	protein_coding	1.60282	1.73918e-09
RP4-612B15.3	ENSG00000261737		antisense	1.59835	0.0410764
ANKMY1	ENSG00000144504	ankyrin repeat and MYND domain containing 1	protein_coding	1.59801	1.10843e-08
BRMS1L	ENSG00000100916	breast cancer metastasis-suppressor 1-like	protein_coding	1.59785	0.00141419
GTPBP2	ENSG00000172432	GTP binding protein 2	protein_coding	1.59707	4.28453e-18
WDR27	ENSG00000184465	WD repeat domain 27	protein_coding	1.5966	2.30439e-10
REV1	ENSG00000135945	REV1, polymerase (DNA directed)	protein_coding	1.59587	3.15071e-19
LARGE	ENSG00000133424	like-glycosyltransferase	protein_coding	1.59544	3.98647e-16
SNHG14	ENSG00000224078	small nucleolar RNA host gene 14 (non-protein coding)	processed_transcript	1.59386	1.04866e-11
SMOX	ENSG00000088826	spermine oxidase	protein_coding	1.59371	9.41915e-16
Z83851.1	ENSG00000229891		lincRNA	1.5917	4.27903e-08
GADD45A	ENSG00000116717	growth arrest and DNA-damage-inducible, alpha	protein_coding	1.59072	1.75798e-10
SCLY	ENSG00000132330	selenocysteine lyase	protein_coding	1.58985	2.37457e-09
GNPNAT1	ENSG00000100522	glucosamine-phosphate N-acetyltransferase 1	protein_coding	1.58931	3.55623e-12
ZNF497	ENSG00000174586	zinc finger protein 497	protein_coding	1.58727	3.46252e-12
GSE1	ENSG00000131149	Gse1 coiled-coil protein	protein_coding	1.58625	0.000231104
HIC2	ENSG00000169635	hypermethylated in cancer 2	protein_coding	1.5856	0.000994266
SDHC	ENSG00000143252	succinate dehydrogenase complex, subunit C, integral membrane protein, 15kDa	protein_coding	1.5855	1.02735e-09
RP11-363J17.1	ENSG00000256458		antisense	1.58535	0.00569299
RAB17	ENSG00000124839	RAB17, member RAS oncogene family	protein_coding	1.58435	1.15389e-19
MORC2-AS1	ENSG00000235989	MORC2 antisense RNA 1	antisense	1.58381	1.25499e-08
ADCY6	ENSG00000174233	adenylate cyclase 6	protein_coding	1.58335	1.28551e-07
CBLN3	ENSG00000139899	cerebellin 3 precursor	protein_coding	1.58284	0.000519466
RBM12B	ENSG00000183808	RNA binding motif protein 12B	protein_coding	1.58045	0.000325386
HARBI1	ENSG00000180423	harbinger transposase derived 1	protein_coding	1.57995	0.0001381
ADRBK2	ENSG00000100077	adrenergic, beta, receptor kinase 2	protein_coding	1.57973	6.05821e-16
CD82	ENSG00000085117	CD82 molecule	protein_coding	1.57818	2.19268e-06
SEPT4	ENSG00000108387	septin 4	protein_coding	1.57748	5.00107e-05
SSR4P1	ENSG00000235374	signal sequence receptor, delta pseudogene 1	pseudogene	1.57665	0.0288623
FAM24B	ENSG00000213185	family with sequence similarity 24, member B	protein_coding	1.57626	0.036907
VAX2	ENSG00000116035	ventral anterior homeobox 2	protein_coding	1.57608	1.56421e-05
TIMM8B	ENSG00000150779	translocase of inner mitochondrial membrane 8 homolog B (yeast)	protein_coding	1.57604	1.57703e-07
RP11-638I2.6	ENSG00000258504		lincRNA	1.57595	3.60946e-05
PIDD	ENSG00000177595	p53-induced death domain protein	protein_coding	1.57555	3.37683e-11
CIC	ENSG00000079432	capicua transcriptional repressor	protein_coding	1.57335	0.0002012
LYSMD4	ENSG00000183060	LysM, putative peptidoglycan-binding, domain containing 4	protein_coding	1.5725	5.76521e-07
STMN3	ENSG00000197457	stathmin-like 3	protein_coding	1.5724	2.01954e-12
RP11-339B21.15	ENSG00000272960		lincRNA	1.57174	0.0269855
PCSK6	ENSG00000140479	proprotein convertase subtilisin/kexin type 6	protein_coding	1.57152	1.45975e-11
HUS1B	ENSG00000188996	HUS1 checkpoint homolog b (S. pombe)	protein_coding	1.5715	0.00384689
TMEM39A	ENSG00000176142	transmembrane protein 39A	protein_coding	1.5705	0.00268119
SAP30	ENSG00000164105	Sin3A-associated protein, 30kDa	protein_coding	1.56908	1.88484e-06
RP11-91P24.6	ENSG00000255449		antisense	1.56866	5.90919e-05
PHLDB3	ENSG00000176531	pleckstrin homology-like domain, family B, member 3	protein_coding	1.56705	1.06412e-05
RP11-493K19.3	ENSG00000235016		antisense	1.56673	1.47046e-05
MAP3K5	ENSG00000197442	mitogen-activated protein kinase kinase kinase 5	protein_coding	1.56585	0.0158125
GTF3C2	ENSG00000115207	general transcription factor IIIC, polypeptide 2, beta 110kDa	protein_coding	1.56539	1.76561e-07
TCFL5	ENSG00000101190	transcription factor-like 5 (basic helix-loop-helix)	protein_coding	1.56533	9.9626e-12
EWSR1	ENSG00000182944	EWS RNA-binding protein 1	protein_coding	1.56419	1.91476e-06
RP3-330M21.5	ENSG00000245261		antisense	1.56292	0.000117454
MZT2B	ENSG00000152082	mitotic spindle organizing protein 2B	protein_coding	1.56253	0.000179062
AC004893.11	ENSG00000242687		antisense	1.56108	0.000969024
AC006547.8	ENSG00000243762		antisense	1.56034	0.00172089
KDM3B	ENSG00000120733	lysine (K)-specific demethylase 3B	protein_coding	1.56023	9.85409e-12
HCCS	ENSG00000004961	holocytochrome c synthase	protein_coding	1.55864	8.502e-07
APLP2	ENSG00000084234	amyloid beta (A4) precursor-like protein 2	protein_coding	1.55739	2.12427e-12
SNHG12	ENSG00000197989	small nucleolar RNA host gene 12 (non-protein coding)	antisense	1.556	2.8016e-05
ZNF202	ENSG00000166261	zinc finger protein 202	protein_coding	1.55551	3.22254e-07
RAB11FIP3	ENSG00000090565	RAB11 family interacting protein 3 (class II)	protein_coding	1.5534	4.21194e-10
IER2	ENSG00000160888	immediate early response 2	protein_coding	1.55305	1.99371e-10
ZNF81	ENSG00000197779	zinc finger protein 81	protein_coding	1.55114	0.000155544
HAUS8	ENSG00000131351	HAUS augmin-like complex, subunit 8	protein_coding	1.55101	3.6312e-14
RBM26	ENSG00000139746	RNA binding motif protein 26	protein_coding	1.54903	0.000667324
TMPRSS9	ENSG00000178297	transmembrane protease, serine 9	protein_coding	1.54767	0.0269316
DHX57	ENSG00000163214	DEAH (Asp-Glu-Ala-Asp/His) box polypeptide 57	protein_coding	1.54664	4.57203e-11
DMWD	ENSG00000185800	dystrophia myotonica, WD repeat containing	protein_coding	1.5462	1.57019e-11
TNRC6C-AS1	ENSG00000204282	TNRC6C antisense RNA 1	processed_transcript	1.54585	0.000240535
CKB	ENSG00000166165	creatine kinase, brain	protein_coding	1.54355	1.39904e-15
TRAF3	ENSG00000131323	TNF receptor-associated factor 3	protein_coding	1.54294	2.79046e-17
HNRNPUL2	ENSG00000214753	heterogeneous nuclear ribonucleoprotein U-like 2	protein_coding	1.5427	0.00369624
TMEM185A	ENSG00000155984	transmembrane protein 185A	protein_coding	1.54239	9.77533e-14
FOSL2	ENSG00000075426	FOS-like antigen 2	protein_coding	1.54228	2.97354e-06
DDRGK1	ENSG00000198171	DDRGK domain containing 1	protein_coding	1.54189	4.98983e-11
PILRB	ENSG00000121716	paired immunoglobin-like type 2 receptor beta	protein_coding	1.54143	0.0423318
AGPAT3	ENSG00000160216	1-acylglycerol-3-phosphate O-acyltransferase 3	protein_coding	1.54131	1.00766e-14
SPTLC2	ENSG00000100596	serine palmitoyltransferase, long chain base subunit 2	protein_coding	1.54101	1.54616e-14
OGFOD2	ENSG00000111325	2-oxoglutarate and iron-dependent oxygenase domain containing 2	protein_coding	1.54087	0.000383585
PLEKHO1	ENSG00000023902	pleckstrin homology domain containing, family O member 1	protein_coding	1.54015	4.66907e-09
CCZ1	ENSG00000122674	CCZ1 vacuolar protein trafficking and biogenesis associated homolog (S. cerevisiae)	protein_coding	1.53861	1.63418e-07
CHAF1A	ENSG00000167670	chromatin assembly factor 1, subunit A (p150)	protein_coding	1.535	2.72325e-17
TXNDC11	ENSG00000153066	thioredoxin domain containing 11	protein_coding	1.53463	3.30549e-07
LAMA1	ENSG00000101680	laminin, alpha 1	protein_coding	1.53449	3.98578e-16
PIF1	ENSG00000140451	PIF1 5'-to-3' DNA helicase	protein_coding	1.53385	3.2108e-05
FBF1	ENSG00000188878	Fas (TNFRSF6) binding factor 1	protein_coding	1.53112	1.12208e-06
LAMC3	ENSG00000050555	laminin, gamma 3	protein_coding	1.53095	0.000313566
AC005606.15	ENSG00000260107		lincRNA	1.53057	0.0014678
EPHA2	ENSG00000142627	EPH receptor A2	protein_coding	1.52882	0.000347327
SLC9A5	ENSG00000135740	solute carrier family 9, subfamily A (NHE5, cation proton antiporter 5), member 5	protein_coding	1.52869	0.0155887
KIAA0430	ENSG00000166783	KIAA0430	protein_coding	1.52822	1.00078e-08
SAV1	ENSG00000151748	salvador homolog 1 (Drosophila)	protein_coding	1.52758	7.64077e-09
ZFYVE19	ENSG00000166140	zinc finger, FYVE domain containing 19	protein_coding	1.52695	1.66058e-16
KIAA0930	ENSG00000100364	KIAA0930	protein_coding	1.52573	1.29934e-13
TMEM251	ENSG00000153485	transmembrane protein 251	protein_coding	1.52542	2.00147e-17
TOR4A	ENSG00000198113	torsin family 4, member A	protein_coding	1.52512	0.0419479
CLTB	ENSG00000175416	clathrin, light chain B	protein_coding	1.52429	4.65436e-08
COL9A2	ENSG00000049089	collagen, type IX, alpha 2	protein_coding	1.52259	0.000115123
RP11-215G15.5	ENSG00000272016		lincRNA	1.52251	0.000177908
RP11-603J24.6	ENSG00000258345		antisense	1.52008	0.0311499
SKI	ENSG00000157933	v-ski avian sarcoma viral oncogene homolog	protein_coding	1.51801	0.00141943
PDE2A	ENSG00000186642	phosphodiesterase 2A, cGMP-stimulated	protein_coding	1.51726	0.000775717
LMBR1L	ENSG00000139636	limb development membrane protein 1-like	protein_coding	1.51726	1.64867e-06
EDF1	ENSG00000107223	endothelial differentiation-related factor 1	protein_coding	1.51712	3.26232e-06
PSEN2	ENSG00000143801	presenilin 2 (Alzheimer disease 4)	protein_coding	1.51666	5.47719e-05
SNHG11	ENSG00000174365	small nucleolar RNA host gene 11 (non-protein coding)	processed_transcript	1.51654	5.6747e-10
GIPC1	ENSG00000123159	GIPC PDZ domain containing family, member 1	protein_coding	1.51557	2.79479e-12
CDKN2D	ENSG00000129355	cyclin-dependent kinase inhibitor 2D (p19, inhibits CDK4)	protein_coding	1.51541	9.59025e-12
CASC10	ENSG00000204682	cancer susceptibility candidate 10	protein_coding	1.51444	0.00211888
MRGBP	ENSG00000101189	MRG/MORF4L binding protein	protein_coding	1.51357	1.2172e-12
RP11-58K22.5	ENSG00000254693		antisense	1.51311	3.24355e-05
SH3D21	ENSG00000214193	SH3 domain containing 21	protein_coding	1.51263	0.00653553
NUDT18	ENSG00000173566	nudix (nucleoside diphosphate linked moiety X)-type motif 18	protein_coding	1.51241	0.000117203
CCNE1	ENSG00000105173	cyclin E1	protein_coding	1.51155	2.9941e-08
LTBP3	ENSG00000168056	latent transforming growth factor beta binding protein 3	protein_coding	1.50859	0.000155167
PAXIP1-AS2	ENSG00000214106	PAXIP1 antisense RNA 2	protein_coding	1.50727	0.000169875
EMD	ENSG00000102119	emerin	protein_coding	1.50535	2.20954e-06
SERHL	ENSG00000172250	serine hydrolase-like	processed_transcript	1.50526	0.00019274
DOCK6	ENSG00000130158	dedicator of cytokinesis 6	protein_coding	1.5051	1.74978e-13
CTB-50L17.5	ENSG00000267255		antisense	1.50442	0.00134901
NELFB	ENSG00000188986	negative elongation factor complex member B	protein_coding	1.5034	2.06309e-13
LPAR1	ENSG00000198121	lysophosphatidic acid receptor 1	protein_coding	1.50294	0.00934682
SCRIB	ENSG00000180900	scribbled planar cell polarity protein	protein_coding	1.49997	1.06412e-05
CUEDC1	ENSG00000180891	CUE domain containing 1	protein_coding	1.49874	1.88158e-05
ETFB	ENSG00000105379	electron-transfer-flavoprotein, beta polypeptide	protein_coding	1.49841	3.42949e-06
P2RY11	ENSG00000244165	purinergic receptor P2Y, G-protein coupled, 11	protein_coding	1.49578	0.0120166
ASNA1	ENSG00000198356	arsA arsenite transporter, ATP-binding, homolog 1 (bacterial)	protein_coding	1.4952	1.28916e-19
CCND3	ENSG00000112576	cyclin D3	protein_coding	1.49219	8.2399e-08
UBXN6	ENSG00000167671	UBX domain protein 6	protein_coding	1.49148	0.000731838
AKT3	ENSG00000117020	v-akt murine thymoma viral oncogene homolog 3	protein_coding	1.49138	4.37063e-05
EMID1	ENSG00000186998	EMI domain containing 1	protein_coding	1.49031	0.00226567
SLC25A20	ENSG00000178537	solute carrier family 25 (carnitine/acylcarnitine translocase), member 20	protein_coding	1.49	0.000815706
MLYCD	ENSG00000103150	malonyl-CoA decarboxylase	protein_coding	1.48705	3.36418e-08
TET3	ENSG00000187605	tet methylcytosine dioxygenase 3	protein_coding	1.48202	9.51545e-07
UBE2Q1	ENSG00000160714	ubiquitin-conjugating enzyme E2Q family member 1	protein_coding	1.48183	4.06886e-10
AC084125.4	ENSG00000232600		antisense	1.48171	0.000825139
ZNF383	ENSG00000188283	zinc finger protein 383	protein_coding	1.48111	0.00460226
ZNF692	ENSG00000171163	zinc finger protein 692	protein_coding	1.48087	0.00901542
AC104667.3	ENSG00000234949		protein_coding	1.4803	7.02812e-07
PEX10	ENSG00000157911	peroxisomal biogenesis factor 10	protein_coding	1.47991	1.57993e-13
ETF1	ENSG00000120705	eukaryotic translation termination factor 1	protein_coding	1.47774	3.09114e-10
ZNF513	ENSG00000163795	zinc finger protein 513	protein_coding	1.47754	4.68462e-12
FAM195A	ENSG00000172366	family with sequence similarity 195, member A	protein_coding	1.47616	1.46737e-05
MMEL1	ENSG00000142606	membrane metallo-endopeptidase-like 1	protein_coding	1.47586	2.40798e-09
RECQL4	ENSG00000160957	RecQ protein-like 4	protein_coding	1.47424	3.53631e-06
NAPEPLD	ENSG00000161048	N-acyl phosphatidylethanolamine phospholipase D	protein_coding	1.47415	2.93649e-05
EMC9	ENSG00000100908	ER membrane protein complex subunit 9	protein_coding	1.47413	4.91585e-09
TRIM33	ENSG00000197323	tripartite motif containing 33	protein_coding	1.4734	5.83745e-08
N4BP1	ENSG00000102921	NEDD4 binding protein 1	protein_coding	1.47325	3.17774e-06
NOP9	ENSG00000196943	NOP9 nucleolar protein	protein_coding	1.47066	2.77825e-06
PTK6	ENSG00000101213	protein tyrosine kinase 6	protein_coding	1.46987	0.000961028
RP11-46A10.4	ENSG00000232586		antisense	1.46985	0.00306107
AC005042.4	ENSG00000204380		antisense	1.46984	0.000743881
SESN3	ENSG00000149212	sestrin 3	protein_coding	1.46967	2.68425e-06
MAGEF1	ENSG00000177383	melanoma antigen family F, 1	protein_coding	1.46904	3.99264e-08
RP11-27I1.4	ENSG00000214654		pseudogene	1.46869	0.000566846
FAM129B	ENSG00000136830	family with sequence similarity 129, member B	protein_coding	1.46845	0.000581035
REXO1	ENSG00000079313	REX1, RNA exonuclease 1 homolog (S. cerevisiae)	protein_coding	1.46735	0.00458795
PLXNB2	ENSG00000196576	plexin B2	protein_coding	1.46717	3.50088e-12
SEL1L3	ENSG00000091490	sel-1 suppressor of lin-12-like 3 (C. elegans)	protein_coding	1.46668	0.000116524
COL9A3	ENSG00000092758	collagen, type IX, alpha 3	protein_coding	1.46577	2.07142e-09
PHF12	ENSG00000109118	PHD finger protein 12	protein_coding	1.46568	1.50731e-06
GNB1	ENSG00000078369	guanine nucleotide binding protein (G protein), beta polypeptide 1	protein_coding	1.46376	5.67395e-12
CDKN2B-AS1	ENSG00000240498	CDKN2B antisense RNA 1	antisense	1.46374	0.0135706
MTCP1	ENSG00000214827	mature T-cell proliferation 1	protein_coding	1.46358	6.46142e-05
LLGL2	ENSG00000073350	lethal giant larvae homolog 2 (Drosophila)	protein_coding	1.4632	5.14457e-05
ALYREF	ENSG00000183684	Aly/REF export factor	protein_coding	1.46308	9.18077e-11
PRKCZ	ENSG00000067606	protein kinase C, zeta	protein_coding	1.46171	1.92068e-05
ST3GAL5	ENSG00000115525	ST3 beta-galactoside alpha-2,3-sialyltransferase 5	protein_coding	1.46081	2.58254e-11
CTD-2616J11.9	ENSG00000267984		antisense	1.46066	6.93167e-06
RRP7B	ENSG00000182841	ribosomal RNA processing 7 homolog B (S. cerevisiae)	pseudogene	1.46036	2.67728e-11
SH2B1	ENSG00000178188	SH2B adaptor protein 1	protein_coding	1.45844	0.00420646
SPRYD3	ENSG00000167778	SPRY domain containing 3	protein_coding	1.45806	1.94905e-05
ZNF37BP	ENSG00000234420	zinc finger protein 37B, pseudogene	pseudogene	1.45693	0.036329
ILF2	ENSG00000143621	interleukin enhancer binding factor 2	protein_coding	1.45627	0.000356683
FEZ1	ENSG00000149557	fasciculation and elongation protein zeta 1 (zygin I)	protein_coding	1.45541	2.11709e-05
CCDC142	ENSG00000135637	coiled-coil domain containing 142	protein_coding	1.45462	1.90269e-06
ACTR1B	ENSG00000115073	ARP1 actin-related protein 1 homolog B, centractin beta (yeast)	protein_coding	1.45383	1.83438e-07
SMIM4	ENSG00000168273	small integral membrane protein 4	protein_coding	1.45368	0.000164444
ATP2A1	ENSG00000196296	ATPase, Ca++ transporting, cardiac muscle, fast twitch 1	protein_coding	1.45208	0.00896521
CLCN2	ENSG00000114859	chloride channel, voltage-sensitive 2	protein_coding	1.45139	7.18919e-05
HOXC13	ENSG00000123364	homeobox C13	protein_coding	1.4513	0.000314762
TOM1	ENSG00000100284	target of myb1 (chicken)	protein_coding	1.45064	3.22247e-11
NFATC4	ENSG00000100968	nuclear factor of activated T-cells, cytoplasmic, calcineurin-dependent 4	protein_coding	1.45021	1.93908e-09
WTIP	ENSG00000142279	Wilms tumor 1 interacting protein	protein_coding	1.44867	0.0072439
TTC8	ENSG00000165533	tetratricopeptide repeat domain 8	protein_coding	1.44815	0.00625747
TBXAS1	ENSG00000059377	thromboxane A synthase 1 (platelet)	protein_coding	1.44629	8.09448e-08
HOXA11-AS	ENSG00000240990	HOXA11 antisense RNA	antisense	1.44535	0.00876761
VCX	ENSG00000182583	variable charge, X-linked	protein_coding	1.44513	0.036329
RP11-452K12.4	ENSG00000225850		antisense	1.44462	0.017577
DENND5A	ENSG00000184014	DENN/MADD domain containing 5A	protein_coding	1.44455	3.18184e-08
NBEAL2	ENSG00000160796	neurobeachin-like 2	protein_coding	1.44336	0.000361142
PKN3	ENSG00000160447	protein kinase N3	protein_coding	1.44301	1.70164e-10
NAT14	ENSG00000090971	N-acetyltransferase 14 (GCN5-related, putative)	protein_coding	1.4406	6.378e-05
CNPY3	ENSG00000137161	canopy FGF signaling regulator 3	protein_coding	1.43639	4.38913e-12
ZNF236	ENSG00000130856	zinc finger protein 236	protein_coding	1.43491	7.38136e-08
RP11-73M18.9	ENSG00000269963		lincRNA	1.43376	0.047028
SPACA6P	ENSG00000182310	sperm acrosome associated 6, pseudogene	processed_transcript	1.43374	0.0115474
ARHGEF17	ENSG00000110237	Rho guanine nucleotide exchange factor (GEF) 17	protein_coding	1.43309	1.86712e-09
CCDC64	ENSG00000135127	coiled-coil domain containing 64	protein_coding	1.43305	0.0168453
POU2F1	ENSG00000143190	POU class 2 homeobox 1	protein_coding	1.43157	7.68975e-07
SNX25	ENSG00000109762	sorting nexin 25	protein_coding	1.43146	5.14499e-05
RBM5	ENSG00000003756	RNA binding motif protein 5	protein_coding	1.42829	1.74963e-05
ABCA2	ENSG00000107331	ATP-binding cassette, sub-family A (ABC1), member 2	protein_coding	1.42767	0.035733
EIF4G1	ENSG00000114867	eukaryotic translation initiation factor 4 gamma, 1	protein_coding	1.42758	1.24582e-22
LURAP1	ENSG00000171357	leucine rich adaptor protein 1	protein_coding	1.42647	2.56932e-13
BFSP2	ENSG00000170819	beaded filament structural protein 2, phakinin	protein_coding	1.42623	0.000415155
USP31	ENSG00000103404	ubiquitin specific peptidase 31	protein_coding	1.42587	2.61843e-11
DHX37	ENSG00000150990	DEAH (Asp-Glu-Ala-His) box polypeptide 37	protein_coding	1.42549	6.47183e-08
RTN4RL1	ENSG00000185924	reticulon 4 receptor-like 1	protein_coding	1.42546	1.35083e-05
GPR162	ENSG00000250510	G protein-coupled receptor 162	protein_coding	1.4247	0.0489789
POMZP3	ENSG00000146707	POM121 and ZP3 fusion	protein_coding	1.4247	3.54572e-05
RRNAD1	ENSG00000143303	ribosomal RNA adenine dimethylase domain containing 1	protein_coding	1.42468	3.46266e-06
ADAMTSL5	ENSG00000185761	ADAMTS-like 5	protein_coding	1.4243	1.56336e-09
KAT5	ENSG00000172977	K(lysine) acetyltransferase 5	protein_coding	1.42423	1.00093e-07
TCEB1	ENSG00000154582	transcription elongation factor B (SIII), polypeptide 1 (15kDa, elongin C)	protein_coding	1.4231	5.18898e-07
TPT1-AS1	ENSG00000170919	TPT1 antisense RNA 1	antisense	1.42275	6.287e-09
RILPL2	ENSG00000150977	Rab interacting lysosomal protein-like 2	protein_coding	1.4227	1.48343e-08
PIAS4	ENSG00000105229	protein inhibitor of activated STAT, 4	protein_coding	1.41984	1.20614e-09
CSGALNACT2	ENSG00000169826	chondroitin sulfate N-acetylgalactosaminyltransferase 2	protein_coding	1.41967	0.0013111
TMC6	ENSG00000141524	transmembrane channel-like 6	protein_coding	1.41925	1.61627e-10
KIAA1614	ENSG00000135835	KIAA1614	protein_coding	1.41901	1.28245e-05
FLNB	ENSG00000136068	filamin B, beta	protein_coding	1.41808	1.39559e-07
RNF217	ENSG00000146373	ring finger protein 217	protein_coding	1.41698	0.0010034
DDX51	ENSG00000185163	DEAD (Asp-Glu-Ala-Asp) box polypeptide 51	protein_coding	1.41685	4.35329e-10
PPP4R1L	ENSG00000124224	protein phosphatase 4, regulatory subunit 1-like	protein_coding	1.41611	9.25791e-05
TRIM39	ENSG00000204599	tripartite motif containing 39	protein_coding	1.41458	1.8985e-15
GNL1	ENSG00000204590	guanine nucleotide binding protein-like 1	protein_coding	1.41338	1.33789e-19
PIK3C2B	ENSG00000133056	phosphatidylinositol-4-phosphate 3-kinase, catalytic subunit type 2 beta	protein_coding	1.41141	0.00287919
FXR2	ENSG00000129245	fragile X mental retardation, autosomal homolog 2	protein_coding	1.41079	1.31536e-12
PPAN	ENSG00000130810	peter pan homolog (Drosophila)	protein_coding	1.41071	2.75433e-05
CDK19	ENSG00000155111	cyclin-dependent kinase 19	protein_coding	1.41002	0.0112477
PIP4K2B	ENSG00000141720	phosphatidylinositol-5-phosphate 4-kinase, type II, beta	protein_coding	1.40822	2.23107e-11
PSAP	ENSG00000197746	prosaposin	protein_coding	1.4076	0.000578775
ZNF205	ENSG00000122386	zinc finger protein 205	protein_coding	1.40728	1.43465e-06
PYROXD2	ENSG00000119943	pyridine nucleotide-disulphide oxidoreductase domain 2	protein_coding	1.40713	0.0191065
RP11-686O6.2	ENSG00000273456		lincRNA	1.40482	0.00926724
CLCN6	ENSG00000011021	chloride channel, voltage-sensitive 6	protein_coding	1.4043	3.26511e-05
RP11-95P2.3	ENSG00000263105		lincRNA	1.40263	0.0262564
ITGA9	ENSG00000144668	integrin, alpha 9	protein_coding	1.40259	4.84087e-07
NAT8L	ENSG00000185818	N-acetyltransferase 8-like (GCN5-related, putative)	protein_coding	1.40183	6.14419e-05
KCTD15	ENSG00000153885	potassium channel tetramerization domain containing 15	protein_coding	1.40145	9.56093e-09
LOH12CR1	ENSG00000165714	loss of heterozygosity, 12, chromosomal region 1	protein_coding	1.40133	3.12787e-05
PELI3	ENSG00000174516	pellino E3 ubiquitin protein ligase family member 3	protein_coding	1.40044	8.19263e-07
C7orf55	ENSG00000164898	chromosome 7 open reading frame 55	protein_coding	1.40039	1.04619e-05
DERL2	ENSG00000072849	derlin 2	protein_coding	1.40034	5.46507e-09
HMOX2	ENSG00000103415	heme oxygenase (decycling) 2	protein_coding	1.40004	1.22325e-07
HLA-DMA	ENSG00000204257	major histocompatibility complex, class II, DM alpha	protein_coding	1.39959	0.00188513
KLF15	ENSG00000163884	Kruppel-like factor 15	protein_coding	1.39771	0.029594
TMEM132A	ENSG00000006118	transmembrane protein 132A	protein_coding	1.39684	5.63625e-06
APBB1	ENSG00000166313	amyloid beta (A4) precursor protein-binding, family B, member 1 (Fe65)	protein_coding	1.39653	1.28319e-17
HRAS	ENSG00000174775	Harvey rat sarcoma viral oncogene homolog	protein_coding	1.39607	2.12128e-07
STX6	ENSG00000135823	syntaxin 6	protein_coding	1.39536	1.76403e-12
RP1-117B12.4	ENSG00000253102		antisense	1.39512	3.5342e-07
SIRT7	ENSG00000187531	sirtuin 7	protein_coding	1.39471	1.30745e-09
FAM213B	ENSG00000157870	family with sequence similarity 213, member B	protein_coding	1.39409	1.15874e-10
PKP4	ENSG00000144283	plakophilin 4	protein_coding	1.39316	3.23164e-08
RP11-626G11.3	ENSG00000261759		antisense	1.3927	0.0401368
ZNF550	ENSG00000251369	zinc finger protein 550	protein_coding	1.39148	0.0179575
ZNF821	ENSG00000102984	zinc finger protein 821	protein_coding	1.39142	1.22192e-07
WSB2	ENSG00000176871	WD repeat and SOCS box containing 2	protein_coding	1.39123	2.88573e-16
FNDC4	ENSG00000115226	fibronectin type III domain containing 4	protein_coding	1.39077	7.59681e-08
TMED1	ENSG00000099203	transmembrane emp24 protein transport domain containing 1	protein_coding	1.38737	1.07499e-07
PCOLCE2	ENSG00000163710	procollagen C-endopeptidase enhancer 2	protein_coding	1.38597	6.28505e-07
CLK1	ENSG00000013441	CDC-like kinase 1	protein_coding	1.38576	2.41024e-05
RP11-140K17.3	ENSG00000272288		antisense	1.3856	0.000277397
SREBF1	ENSG00000072310	sterol regulatory element binding transcription factor 1	protein_coding	1.38408	1.05228e-06
RP11-1078H9.5	ENSG00000259163		antisense	1.38237	0.0040218
GNB1L	ENSG00000185838	guanine nucleotide binding protein (G protein), beta polypeptide 1-like	protein_coding	1.37952	1.49127e-06
RGL4	ENSG00000159496	ral guanine nucleotide dissociation stimulator-like 4	protein_coding	1.37935	0.00930303
SS18L1	ENSG00000184402	synovial sarcoma translocation gene on chromosome 18-like 1	protein_coding	1.37919	4.72866e-10
PABPC4	ENSG00000090621	poly(A) binding protein, cytoplasmic 4 (inducible form)	protein_coding	1.37863	1.44407e-09
C11orf96	ENSG00000187479	chromosome 11 open reading frame 96	protein_coding	1.37861	0.00398007
IFI27L1	ENSG00000165948	interferon, alpha-inducible protein 27-like 1	protein_coding	1.37818	2.58886e-07
RIMKLB	ENSG00000166532	ribosomal modification protein rimK-like family member B	protein_coding	1.37737	9.00811e-08
AGAP6	ENSG00000204149	ArfGAP with GTPase domain, ankyrin repeat and PH domain 6	protein_coding	1.3772	0.0344296
ZNF324B	ENSG00000249471	zinc finger protein 324B	protein_coding	1.37449	0.00307976
RNF126	ENSG00000070423	ring finger protein 126	protein_coding	1.37348	3.45645e-13
IL17D	ENSG00000172458	interleukin 17D	protein_coding	1.37297	4.8562e-06
AC016995.3	ENSG00000231367		lincRNA	1.37267	0.000718769
SETD8	ENSG00000183955	SET domain containing (lysine methyltransferase) 8	protein_coding	1.37252	3.37974e-10
KTN1-AS1	ENSG00000186615	KTN1 antisense RNA 1	antisense	1.37236	0.00145194
HNRNPL	ENSG00000104824	heterogeneous nuclear ribonucleoprotein L	protein_coding	1.37184	8.11649e-05
NFRKB	ENSG00000170322	nuclear factor related to kappaB binding protein	protein_coding	1.37183	4.16008e-07
C9orf3	ENSG00000148120	chromosome 9 open reading frame 3	protein_coding	1.37081	1.04391e-09
OLIG2	ENSG00000205927	oligodendrocyte lineage transcription factor 2	protein_coding	1.37037	0.00351994
TPTE	ENSG00000166157	transmembrane phosphatase with tensin homology	protein_coding	1.36973	0.0157944
SDCCAG3	ENSG00000165689	serologically defined colon cancer antigen 3	protein_coding	1.36894	6.81938e-20
MAP3K14	ENSG00000006062	mitogen-activated protein kinase kinase kinase 14	processed_transcript	1.36834	1.09424e-05
C8orf58	ENSG00000241852	chromosome 8 open reading frame 58	protein_coding	1.3676	8.28325e-13
ABCC2	ENSG00000023839	ATP-binding cassette, sub-family C (CFTR/MRP), member 2	protein_coding	1.36555	0.0114157
SMCHD1	ENSG00000101596	structural maintenance of chromosomes flexible hinge domain containing 1	protein_coding	1.36537	3.44402e-05
PNPLA6	ENSG00000032444	patatin-like phospholipase domain containing 6	protein_coding	1.3646	1.46696e-05
UBR5	ENSG00000104517	ubiquitin protein ligase E3 component n-recognin 5	protein_coding	1.36443	6.22716e-12
C16orf86	ENSG00000159761	chromosome 16 open reading frame 86	protein_coding	1.36435	4.22013e-05
CCT6P1	ENSG00000228409	chaperonin containing TCP1, subunit 6 (zeta) pseudogene 1	pseudogene	1.36426	0.0115794
IFT140	ENSG00000187535	intraflagellar transport 140 homolog (Chlamydomonas)	protein_coding	1.36403	8.30814e-08
RAPGEF1	ENSG00000107263	Rap guanine nucleotide exchange factor (GEF) 1	protein_coding	1.36377	1.24345e-07
CLPTM1	ENSG00000104853	cleft lip and palate associated transmembrane protein 1	protein_coding	1.36216	2.22535e-05
TMEM206	ENSG00000065600	transmembrane protein 206	protein_coding	1.36184	0.00149854
PRKY	ENSG00000099725	protein kinase, Y-linked, pseudogene	pseudogene	1.36089	6.21929e-07
ST6GALNAC6	ENSG00000160408	ST6 (alpha-N-acetyl-neuraminyl-2,3-beta-galactosyl-1,3)-N-acetylgalactosaminide alpha-2,6-sialyltransferase 6	protein_coding	1.3603	3.37974e-10
COX4I1	ENSG00000131143	cytochrome c oxidase subunit IV isoform 1	protein_coding	1.35974	1.13389e-05
SNRNP25	ENSG00000161981	small nuclear ribonucleoprotein 25kDa (U11/U12)	protein_coding	1.35921	3.93305e-08
BMS1P8	ENSG00000260518	BMS1 pseudogene 8	pseudogene	1.35901	0.00598094
WHSC1	ENSG00000109685	Wolf-Hirschhorn syndrome candidate 1	protein_coding	1.35742	1.24934e-10
U2AF1L4	ENSG00000161265	U2 small nuclear RNA auxiliary factor 1-like 4	protein_coding	1.35324	0.00350368
FURIN	ENSG00000140564	furin (paired basic amino acid cleaving enzyme)	protein_coding	1.35181	2.58458e-06
SLC25A29	ENSG00000197119	solute carrier family 25 (mitochondrial carnitine/acylcarnitine carrier), member 29	protein_coding	1.35178	2.87839e-11
MSI2	ENSG00000153944	musashi RNA-binding protein 2	protein_coding	1.35134	0.00071847
SEMA4C	ENSG00000168758	sema domain, immunoglobulin domain (Ig), transmembrane domain (TM) and short cytoplasmic domain, (semaphorin) 4C	protein_coding	1.35126	1.62558e-10
FUZ	ENSG00000010361	fuzzy planar cell polarity protein	protein_coding	1.35102	7.33896e-10
XXbac-BPG181M17.6	ENSG00000263756		antisense	1.35062	0.000397183
TNRC18	ENSG00000182095	trinucleotide repeat containing 18	protein_coding	1.35059	0.00619793
NDUFS3	ENSG00000213619	NADH dehydrogenase (ubiquinone) Fe-S protein 3, 30kDa (NADH-coenzyme Q reductase)	protein_coding	1.3504	1.45897e-08
PXDC1	ENSG00000168994	PX domain containing 1	protein_coding	1.34973	3.53755e-06
LARP1	ENSG00000155506	La ribonucleoprotein domain family, member 1	protein_coding	1.34936	1.35851e-19
MED13L	ENSG00000123066	mediator complex subunit 13-like	protein_coding	1.34895	0.00074582
WNT10B	ENSG00000169884	wingless-type MMTV integration site family, member 10B	protein_coding	1.3475	0.000860824
FAM227B	ENSG00000166262	family with sequence similarity 227, member B	protein_coding	1.34692	0.00010173
PANK2	ENSG00000125779	pantothenate kinase 2	protein_coding	1.34666	0.000242489
ZNF512B	ENSG00000196700	zinc finger protein 512B	protein_coding	1.34624	3.26394e-07
FAM228B	ENSG00000219626	family with sequence similarity 228, member B	protein_coding	1.34621	0.000591531
NAB1	ENSG00000138386	NGFI-A binding protein 1 (EGR1 binding protein 1)	protein_coding	1.34566	8.40478e-06
RP5-1180C10.2	ENSG00000230124		antisense	1.34364	0.031529
PIGX	ENSG00000163964	phosphatidylinositol glycan anchor biosynthesis, class X	protein_coding	1.34245	4.95044e-17
ZZEF1	ENSG00000074755	zinc finger, ZZ-type with EF-hand domain 1	protein_coding	1.34216	1.55552e-10
PSMD4	ENSG00000159352	proteasome (prosome, macropain) 26S subunit, non-ATPase, 4	protein_coding	1.34197	4.87049e-07
C6orf106	ENSG00000196821	chromosome 6 open reading frame 106	protein_coding	1.34186	1.60442e-07
EDEM1	ENSG00000134109	ER degradation enhancer, mannosidase alpha-like 1	protein_coding	1.34023	0.000562525
HEXIM2	ENSG00000168517	hexamethylene bis-acetamide inducible 2	protein_coding	1.3398	4.48566e-06
ITPR2	ENSG00000123104	inositol 1,4,5-trisphosphate receptor, type 2	protein_coding	1.33941	0.00954066
RP11-169K16.9	ENSG00000179743		antisense	1.33933	0.00160725
FUK	ENSG00000157353	fucokinase	protein_coding	1.33921	2.45796e-08
TTF1	ENSG00000125482	transcription termination factor, RNA polymerase I	protein_coding	1.33893	0.000578845
PLA2G6	ENSG00000184381	phospholipase A2, group VI (cytosolic, calcium-independent)	protein_coding	1.3375	3.5766e-05
MAPRE3	ENSG00000084764	microtubule-associated protein, RP/EB family, member 3	protein_coding	1.33685	0.00017419
ANKIB1	ENSG00000001629	ankyrin repeat and IBR domain containing 1	protein_coding	1.33613	0.000145577
FBXO41	ENSG00000163013	F-box protein 41	protein_coding	1.33595	1.37023e-09
ST3GAL6-AS1	ENSG00000239445	ST3GAL6 antisense RNA 1	antisense	1.33553	3.63675e-06
SMG1	ENSG00000157106	SMG1 phosphatidylinositol 3-kinase-related kinase	protein_coding	1.33422	2.25585e-06
AC004980.7	ENSG00000205485		pseudogene	1.33319	0.000188655
DEF6	ENSG00000023892	differentially expressed in FDCP 6 homolog (mouse)	protein_coding	1.33243	4.87103e-12
D2HGDH	ENSG00000180902	D-2-hydroxyglutarate dehydrogenase	protein_coding	1.32766	6.32182e-06
AC091133.1	ENSG00000230532		antisense	1.32753	9.52824e-09
APITD1	ENSG00000175279	apoptosis-inducing, TAF9-like domain 1	protein_coding	1.32585	1.10152e-09
FANCE	ENSG00000112039	Fanconi anemia, complementation group E	protein_coding	1.32552	4.44933e-06
RP1-257A7.4	ENSG00000215022		antisense	1.32502	7.43951e-06
AC006942.4	ENSG00000269194		antisense	1.32451	2.14347e-06
TVP23A	ENSG00000166676	trans-golgi network vesicle protein 23 homolog A (S. cerevisiae)	protein_coding	1.32347	1.80552e-13
RP11-69E11.8	ENSG00000228060		antisense	1.32271	4.54187e-06
RP11-334J6.6	ENSG00000230289		antisense	1.32236	0.01833
CNPY4	ENSG00000166997	canopy FGF signaling regulator 4	protein_coding	1.32217	4.95024e-06
ASL	ENSG00000126522	argininosuccinate lyase	protein_coding	1.32094	7.76685e-08
TFEB	ENSG00000112561	transcription factor EB	protein_coding	1.3201	4.53736e-10
DET1	ENSG00000140543	de-etiolated homolog 1 (Arabidopsis)	protein_coding	1.31969	0.0306968
TBC1D17	ENSG00000104946	TBC1 domain family, member 17	protein_coding	1.31947	1.65319e-06
ANKRD23	ENSG00000163126	ankyrin repeat domain 23	protein_coding	1.31907	1.56959e-06
INO80B	ENSG00000115274	INO80 complex subunit B	protein_coding	1.3185	0.00807538
SYNE2	ENSG00000054654	spectrin repeat containing, nuclear envelope 2	protein_coding	1.31845	0.00474091
HDGFRP2	ENSG00000167674	Hepatoma-derived growth factor-related protein 2	protein_coding	1.31682	1.99444e-07
RUFY1	ENSG00000176783	RUN and FYVE domain containing 1	protein_coding	1.31657	9.67566e-11
BCR	ENSG00000186716	breakpoint cluster region	protein_coding	1.31614	0.00024774
RP11-138C9.1	ENSG00000264558		antisense	1.3157	0.00319679
USP24	ENSG00000162402	ubiquitin specific peptidase 24	protein_coding	1.31448	0.0124102
TRPM3	ENSG00000083067	transient receptor potential cation channel, subfamily M, member 3	protein_coding	1.31397	0.0131557
FBL	ENSG00000105202	fibrillarin	protein_coding	1.31328	8.76449e-06
FRMD5	ENSG00000171877	FERM domain containing 5	protein_coding	1.31295	3.58038e-06
HILPDA	ENSG00000135245	hypoxia inducible lipid droplet-associated	protein_coding	1.31279	3.18207e-08
ING2	ENSG00000168556	inhibitor of growth family, member 2	protein_coding	1.31217	8.99757e-06
RP11-429E11.2	ENSG00000225106		antisense	1.31209	1.36892e-05
LPHN1	ENSG00000072071	latrophilin 1	protein_coding	1.31066	0.00164724
NFKBIZ	ENSG00000144802	nuclear factor of kappa light polypeptide gene enhancer in B-cells inhibitor, zeta	protein_coding	1.30945	0.000467324
PPP1R14BP3	ENSG00000179967	protein phosphatase 1, regulatory (inhibitor) subunit 14B pseudogene 3	pseudogene	1.30921	0.00061872
SUPT6H	ENSG00000109111	suppressor of Ty 6 homolog (S. cerevisiae)	protein_coding	1.30891	3.31077e-06
PTPN21	ENSG00000070778	protein tyrosine phosphatase, non-receptor type 21	protein_coding	1.30725	0.0180525
ASPHD1	ENSG00000174939	aspartate beta-hydroxylase domain containing 1	protein_coding	1.30709	0.0106335
HEXIM1	ENSG00000186834	hexamethylene bis-acetamide inducible 1	protein_coding	1.30604	0.00174554
DNAH7	ENSG00000118997	dynein, axonemal, heavy chain 7	protein_coding	1.30537	0.0379668
SLC52A2	ENSG00000185803	solute carrier family 52 (riboflavin transporter), member 2	protein_coding	1.30472	4.21871e-09
FKBP9L	ENSG00000176826	FK506 binding protein 9-like	pseudogene	1.30412	0.00219316
CYTH1	ENSG00000108669	cytohesin 1	protein_coding	1.30393	7.91194e-07
JPH3	ENSG00000154118	junctophilin 3	protein_coding	1.30378	0.000213817
MAST3	ENSG00000099308	microtubule associated serine/threonine kinase 3	protein_coding	1.30312	1.65835e-06
ZNF76	ENSG00000065029	zinc finger protein 76	protein_coding	1.30286	0.00185553
ICAM3	ENSG00000076662	intercellular adhesion molecule 3	protein_coding	1.30256	7.94225e-05
CASKIN1	ENSG00000167971	CASK interacting protein 1	protein_coding	1.30204	0.0272046
PPP1R14B	ENSG00000173457	protein phosphatase 1, regulatory (inhibitor) subunit 14B	protein_coding	1.30194	0.000566846
RPL22L1	ENSG00000163584	ribosomal protein L22-like 1	protein_coding	1.30164	0.0145922
LSR	ENSG00000105699	lipolysis stimulated lipoprotein receptor	protein_coding	1.30125	0.00648974
TYMP	ENSG00000025708	thymidine phosphorylase	protein_coding	1.30103	0.0184991
SEPT3	ENSG00000100167	septin 3	protein_coding	1.29951	7.05211e-13
SGOL1-AS1	ENSG00000237485	SGOL1 antisense RNA 1	antisense	1.29942	0.000371313
POLR2J4	ENSG00000272655		pseudogene	1.29881	0.00130049
RP11-490O6.2	ENSG00000262420		antisense	1.29856	0.00155198
SENP6	ENSG00000112701	SUMO1/sentrin specific peptidase 6	protein_coding	1.29798	0.000196502
DOLPP1	ENSG00000167130	dolichyldiphosphatase 1	protein_coding	1.29722	1.25885e-05
GUSB	ENSG00000169919	glucuronidase, beta	protein_coding	1.29697	6.18675e-06
DGKZ	ENSG00000149091	diacylglycerol kinase, zeta	protein_coding	1.29613	0.000138257
PPP3CC	ENSG00000120910	protein phosphatase 3, catalytic subunit, gamma isozyme	protein_coding	1.29593	0.00584323
RALBP1	ENSG00000017797	ralA binding protein 1	protein_coding	1.29577	1.59254e-05
PLEKHM2	ENSG00000116786	pleckstrin homology domain containing, family M (with RUN domain) member 2	protein_coding	1.29533	1.31571e-08
CDC25A	ENSG00000164045	cell division cycle 25A	protein_coding	1.29464	3.70653e-08
KCNN1	ENSG00000105642	potassium intermediate/small conductance calcium-activated channel, subfamily N, member 1	protein_coding	1.29277	0.00543485
CSAG1	ENSG00000198930	chondrosarcoma associated gene 1	protein_coding	1.29249	1.6937e-06
NOTCH2NL	ENSG00000213240	notch 2 N-terminal like	protein_coding	1.29221	1.55148e-09
SPIRE2	ENSG00000204991	spire-type actin nucleation factor 2	protein_coding	1.29214	2.14015e-07
UCK2	ENSG00000143179	uridine-cytidine kinase 2	protein_coding	1.29131	1.9262e-06
GLB1L3	ENSG00000166105	galactosidase, beta 1-like 3	protein_coding	1.29079	0.000991633
PQLC1	ENSG00000122490	PQ loop repeat containing 1	protein_coding	1.289	3.28266e-08
SAAL1	ENSG00000166788	serum amyloid A-like 1	protein_coding	1.28781	0.00143331
UIMC1	ENSG00000087206	ubiquitin interaction motif containing 1	protein_coding	1.28732	9.38392e-11
CHKB	ENSG00000100288	choline kinase beta	protein_coding	1.28726	0.00522541
MYCBP2-AS1	ENSG00000236051	MYCBP2 antisense RNA 1	antisense	1.28616	5.61583e-05
MZT2A	ENSG00000173272	mitotic spindle organizing protein 2A	protein_coding	1.28552	0.0013016
SH2D5	ENSG00000189410	SH2 domain containing 5	protein_coding	1.28524	0.00347338
FBXO31	ENSG00000103264	F-box protein 31	protein_coding	1.2849	0.000694754
TYRO3	ENSG00000092445	TYRO3 protein tyrosine kinase	protein_coding	1.2844	2.65593e-06
PRPF40B	ENSG00000110844	PRP40 pre-mRNA processing factor 40 homolog B (S. cerevisiae)	protein_coding	1.284	0.000104518
MBD2	ENSG00000134046	methyl-CpG binding domain protein 2	protein_coding	1.28372	1.44104e-07
ZRANB1	ENSG00000019995	zinc finger, RAN-binding domain containing 1	protein_coding	1.2836	0.0002082
SMARCE1	ENSG00000073584	SWI/SNF related, matrix associated, actin dependent regulator of chromatin, subfamily e, member 1	protein_coding	1.28226	3.33607e-10
ADCY9	ENSG00000162104	adenylate cyclase 9	protein_coding	1.28166	4.37571e-05
PDE10A	ENSG00000112541	phosphodiesterase 10A	protein_coding	1.27901	0.00655355
ZNF839	ENSG00000022976	zinc finger protein 839	protein_coding	1.27838	0.00241231
CTD-2024P10.1	ENSG00000250234		antisense	1.27803	0.0411452
C11orf68	ENSG00000175573	chromosome 11 open reading frame 68	protein_coding	1.27759	2.6638e-12
AC113189.5	ENSG00000233223		antisense	1.27508	2.84816e-08
SPAG8	ENSG00000137098	sperm associated antigen 8	protein_coding	1.2748	0.0233202
ATG16L2	ENSG00000168010	autophagy related 16-like 2 (S. cerevisiae)	protein_coding	1.27213	1.25851e-10
RCN1P2	ENSG00000214455	reticulocalbin 1, EF-hand calcium binding domain pseudogene 2	pseudogene	1.2702	0.000137451
EIF4ENIF1	ENSG00000184708	eukaryotic translation initiation factor 4E nuclear import factor 1	protein_coding	1.26985	9.19698e-06
MINOS1	ENSG00000173436	mitochondrial inner membrane organizing system 1	protein_coding	1.26842	1.88765e-05
RP1-43E13.2	ENSG00000230424		antisense	1.26839	0.00111363
MAP3K14-AS1	ENSG00000267278	MAP3K14 antisense RNA 1	antisense	1.26785	0.00485792
TMEM54	ENSG00000121900	transmembrane protein 54	protein_coding	1.26767	9.11367e-08
C19orf43	ENSG00000123144	chromosome 19 open reading frame 43	protein_coding	1.2668	2.52629e-07
RP5-864K19.4	ENSG00000228436		antisense	1.26582	0.0044956
PTPN12	ENSG00000127947	protein tyrosine phosphatase, non-receptor type 12	protein_coding	1.26548	0.00114483
MACF1	ENSG00000127603	microtubule-actin crosslinking factor 1	protein_coding	1.26503	2.58886e-07
SMARCD2	ENSG00000108604	SWI/SNF related, matrix associated, actin dependent regulator of chromatin, subfamily d, member 2	protein_coding	1.26484	4.35986e-07
ANGPT1	ENSG00000154188	angiopoietin 1	protein_coding	1.26482	0.038736
DHRS4L2	ENSG00000187630	dehydrogenase/reductase (SDR family) member 4 like 2	protein_coding	1.26464	6.47544e-06
ZNF142	ENSG00000115568	zinc finger protein 142	protein_coding	1.26416	3.00322e-05
RHOT2	ENSG00000140983	ras homolog family member T2	protein_coding	1.26363	5.86731e-13
NRTN	ENSG00000171119	neurturin	protein_coding	1.26218	9.28e-06
TBC1D30	ENSG00000111490	TBC1 domain family, member 30	protein_coding	1.26211	0.00588145
FOXH1	ENSG00000160973	forkhead box H1	protein_coding	1.26205	0.0390994
ZNF837	ENSG00000152475	zinc finger protein 837	protein_coding	1.2619	0.00373692
MYLIP	ENSG00000007944	myosin regulatory light chain interacting protein	protein_coding	1.26187	4.97508e-20
ABCD4	ENSG00000119688	ATP-binding cassette, sub-family D (ALD), member 4	protein_coding	1.26147	0.00260494
KCNG1	ENSG00000026559	potassium voltage-gated channel, subfamily G, member 1	protein_coding	1.26143	0.00720596
SHANK3	ENSG00000251322	SH3 and multiple ankyrin repeat domains 3	protein_coding	1.26081	0.0208376
KLF13	ENSG00000169926	Kruppel-like factor 13	protein_coding	1.25983	0.0287429
DHRS12	ENSG00000102796	dehydrogenase/reductase (SDR family) member 12	protein_coding	1.25929	1.35276e-07
TIMM23	ENSG00000138297	translocase of inner mitochondrial membrane 23 homolog (yeast)	protein_coding	1.25921	1.31793e-17
OBSL1	ENSG00000124006	obscurin-like 1	protein_coding	1.25911	1.67011e-06
FKBP10	ENSG00000141756	FK506 binding protein 10, 65 kDa	protein_coding	1.25893	0.0001043
CTD-2544N14.3	ENSG00000253645		antisense	1.25891	0.0220136
AC005262.2	ENSG00000267688		antisense	1.25867	0.00495949
ZNF598	ENSG00000167962	zinc finger protein 598	protein_coding	1.25818	3.96803e-06
AC114730.8	ENSG00000215692		antisense	1.25687	0.000295528
STOML1	ENSG00000067221	stomatin (EPB72)-like 1	protein_coding	1.2568	7.46775e-08
CTB-25B13.9	ENSG00000267092		antisense	1.25561	0.0172944
INPPL1	ENSG00000165458	inositol polyphosphate phosphatase-like 1	protein_coding	1.25471	0.00133512
POLE	ENSG00000177084	polymerase (DNA directed), epsilon, catalytic subunit	protein_coding	1.25414	8.94412e-12
AC007040.11	ENSG00000258881	Uncharacterized protein	protein_coding	1.25396	0.0192154
MTMR10	ENSG00000166912	myotubularin related protein 10	protein_coding	1.25325	2.41131e-05
UFSP2	ENSG00000109775	UFM1-specific peptidase 2	protein_coding	1.25274	1.04553e-05
RP11-703H8.7	ENSG00000255118		antisense	1.25267	9.6253e-07
RAI14	ENSG00000039560	retinoic acid induced 14	protein_coding	1.25239	1.12225e-12
EMILIN1	ENSG00000138080	elastin microfibril interfacer 1	protein_coding	1.25227	0.00907053
PTGFRN	ENSG00000134247	prostaglandin F2 receptor inhibitor	protein_coding	1.24945	6.70679e-06
PIP5K1C	ENSG00000186111	phosphatidylinositol-4-phosphate 5-kinase, type I, gamma	protein_coding	1.24885	1.14138e-06
TTC12	ENSG00000149292	tetratricopeptide repeat domain 12	protein_coding	1.2487	0.00446788
IFI27	ENSG00000165949	interferon, alpha-inducible protein 27	protein_coding	1.24864	0.0362286
RXRB	ENSG00000204231	retinoid X receptor, beta	protein_coding	1.2478	7.91068e-05
NT5C3B	ENSG00000141698	5'-nucleotidase, cytosolic IIIB	protein_coding	1.24752	6.29016e-14
GNAS-AS1	ENSG00000235590	GNAS antisense RNA 1	antisense	1.2475	0.00320938
RELB	ENSG00000104856	v-rel avian reticuloendotheliosis viral oncogene homolog B	protein_coding	1.24651	2.63921e-06
RFC2	ENSG00000049541	replication factor C (activator 1) 2, 40kDa	protein_coding	1.2462	8.94612e-06
TERF2	ENSG00000132604	telomeric repeat binding factor 2	protein_coding	1.24596	1.26792e-05
FBXL6	ENSG00000182325	F-box and leucine-rich repeat protein 6	protein_coding	1.2455	7.90561e-11
METTL13	ENSG00000010165	methyltransferase like 13	protein_coding	1.24537	0.00105848
ATP13A1	ENSG00000105726	ATPase type 13A1	protein_coding	1.24523	1.13984e-08
DUSP7	ENSG00000164086	dual specificity phosphatase 7	protein_coding	1.24518	4.03833e-08
TTLL1	ENSG00000100271	tubulin tyrosine ligase-like family, member 1	protein_coding	1.24414	2.8152e-08
MAN1C1	ENSG00000117643	mannosidase, alpha, class 1C, member 1	protein_coding	1.24396	0.0251984
RBM7	ENSG00000076053	RNA binding motif protein 7	protein_coding	1.24276	2.21423e-09
KIAA0195	ENSG00000177728	KIAA0195	protein_coding	1.24273	3.43349e-07
RP3-406P24.1	ENSG00000216657		pseudogene	1.24204	0.0250322
PTP4A3	ENSG00000184489	protein tyrosine phosphatase type IVA, member 3	protein_coding	1.24194	0.000235776
SLC45A4	ENSG00000022567	solute carrier family 45, member 4	protein_coding	1.24182	0.0263409
AGO1	ENSG00000092847	argonaute RISC catalytic component 1	protein_coding	1.24136	3.8405e-08
RP11-1017G21.5	ENSG00000271780		lincRNA	1.24104	5.51284e-05
HOMER1	ENSG00000152413	homer homolog 1 (Drosophila)	protein_coding	1.24061	0.00023145
QDPR	ENSG00000151552	quinoid dihydropteridine reductase	protein_coding	1.23771	6.06008e-15
DNAJC5	ENSG00000101152	DnaJ (Hsp40) homolog, subfamily C, member 5	protein_coding	1.23758	8.29788e-10
BRPF3	ENSG00000096070	bromodomain and PHD finger containing, 3	protein_coding	1.23755	1.82453e-06
PARK7	ENSG00000116288	parkinson protein 7	protein_coding	1.23408	2.8384e-08
CDK9	ENSG00000136807	cyclin-dependent kinase 9	protein_coding	1.23256	7.14712e-05
AC104699.1	ENSG00000224220		antisense	1.23253	0.000514562
PRR5L	ENSG00000135362	proline rich 5 like	protein_coding	1.23231	0.00038348
DENND1A	ENSG00000119522	DENN/MADD domain containing 1A	protein_coding	1.23187	6.2715e-09
HNRNPLL	ENSG00000143889	heterogeneous nuclear ribonucleoprotein L-like	protein_coding	1.23126	2.134e-05
TMEM80	ENSG00000177042	transmembrane protein 80	protein_coding	1.23105	7.49074e-06
CTD-2538C1.2	ENSG00000267475		lincRNA	1.23053	0.0083137
GBA2	ENSG00000070610	glucosidase, beta (bile acid) 2	protein_coding	1.23046	1.06412e-05
C2CD2L	ENSG00000172375	C2CD2-like	protein_coding	1.23013	0.0304256
DZIP1	ENSG00000134874	DAZ interacting zinc finger protein 1	protein_coding	1.22999	6.67701e-06
TMEM160	ENSG00000130748	transmembrane protein 160	protein_coding	1.22975	0.00130091
CIDEB	ENSG00000136305	cell death-inducing DFFA-like effector b	protein_coding	1.22925	0.00387581
AC016722.4	ENSG00000228925		antisense	1.22905	2.38123e-06
TRNAU1AP	ENSG00000180098	tRNA selenocysteine 1 associated protein 1	protein_coding	1.22827	1.27459e-08
AC005786.7	ENSG00000267436		antisense	1.22728	7.20351e-06
FAM189A2	ENSG00000135063	family with sequence similarity 189, member A2	protein_coding	1.22728	0.0322084
HERC1	ENSG00000103657	HECT and RLD domain containing E3 ubiquitin protein ligase family member 1	protein_coding	1.22717	2.5867e-13
GALK2	ENSG00000156958	galactokinase 2	protein_coding	1.2262	5.89609e-06
NOL5BP	ENSG00000235559		pseudogene	1.22606	0.0133152
ZNF607	ENSG00000198182	zinc finger protein 607	protein_coding	1.22559	4.69201e-05
SDSL	ENSG00000139410	serine dehydratase-like	protein_coding	1.22544	0.0047407
TRMT2A	ENSG00000099899	tRNA methyltransferase 2 homolog A (S. cerevisiae)	protein_coding	1.22537	0.000176788
STARD9	ENSG00000159433	StAR-related lipid transfer (START) domain containing 9	protein_coding	1.22458	0.00106356
CDC34	ENSG00000099804	cell division cycle 34	protein_coding	1.22453	1.07413e-08
RP11-288I21.1	ENSG00000237938		antisense	1.22362	5.63958e-06
SEC13	ENSG00000157020	SEC13 homolog (S. cerevisiae)	protein_coding	1.22359	4.0512e-08
HPCA	ENSG00000121905	hippocalcin	protein_coding	1.22296	3.69607e-09
NOD1	ENSG00000106100	nucleotide-binding oligomerization domain containing 1	protein_coding	1.22193	6.78022e-06
HSD17B14	ENSG00000087076	hydroxysteroid (17-beta) dehydrogenase 14	protein_coding	1.22192	4.37571e-05
NVL	ENSG00000143748	nuclear VCP-like	protein_coding	1.2202	6.69908e-07
RP11-849F2.5	ENSG00000265749		antisense	1.21906	0.0388476
SLC37A1	ENSG00000160190	solute carrier family 37 (glucose-6-phosphate transporter), member 1	protein_coding	1.2188	4.66808e-06
TACC3	ENSG00000013810	transforming, acidic coiled-coil containing protein 3	protein_coding	1.21769	1.11466e-15
RP11-420L9.5	ENSG00000270504		antisense	1.21713	0.00533377
PMVK	ENSG00000163344	phosphomevalonate kinase	protein_coding	1.21613	4.47064e-07
EVA1B	ENSG00000142694	eva-1 homolog B (C. elegans)	protein_coding	1.21369	0.0195595
ATP6AP1	ENSG00000071553	ATPase, H+ transporting, lysosomal accessory protein 1	protein_coding	1.21354	7.05756e-05
THRA	ENSG00000126351	thyroid hormone receptor, alpha	protein_coding	1.21274	9.17612e-07
HOXD3	ENSG00000128652	homeobox D3	protein_coding	1.21236	0.000220928
INTS4	ENSG00000149262	integrator complex subunit 4	protein_coding	1.21204	1.5725e-05
NME7	ENSG00000143156	NME/NM23 family member 7	protein_coding	1.21203	0.00181955
FLVCR1	ENSG00000162769	feline leukemia virus subgroup C cellular receptor 1	protein_coding	1.21182	9.48502e-06
NDUFA6-AS1	ENSG00000237037	NDUFA6 antisense RNA 1 (head to head)	processed_transcript	1.21135	0.00647012
RP11-296L22.8	ENSG00000230729		antisense	1.21107	0.0263572
RP11-332H18.4	ENSG00000267280		antisense	1.21077	0.0095866
APOM	ENSG00000204444	apolipoprotein M	protein_coding	1.21034	0.0170326
SNF8	ENSG00000159210	SNF8, ESCRT-II complex subunit	protein_coding	1.21006	3.07413e-07
AXIN1	ENSG00000103126	axin 1	protein_coding	1.20974	0.000423103
PPP1R3F	ENSG00000049769	protein phosphatase 1, regulatory subunit 3F	protein_coding	1.20971	8.61285e-06
GNPTG	ENSG00000090581	N-acetylglucosamine-1-phosphate transferase, gamma subunit	protein_coding	1.20938	1.21322e-06
THBS3	ENSG00000169231	thrombospondin 3	protein_coding	1.20933	0.0181868
RP11-545E17.3	ENSG00000223478		antisense	1.20897	0.000129452
FUT11	ENSG00000196968	fucosyltransferase 11 (alpha (1,3) fucosyltransferase)	protein_coding	1.20837	8.75242e-07
TREH	ENSG00000118094	trehalase (brush-border membrane glycoprotein)	protein_coding	1.20737	0.0149966
PANK3	ENSG00000120137	pantothenate kinase 3	protein_coding	1.2068	2.83108e-09
RANBP1	ENSG00000099901	RAN binding protein 1	protein_coding	1.20571	1.87889e-10
C19orf71	ENSG00000183397	chromosome 19 open reading frame 71	protein_coding	1.20568	0.00742736
SLC37A3	ENSG00000157800	solute carrier family 37, member 3	protein_coding	1.20534	0.0268771
BOD1	ENSG00000145919	biorientation of chromosomes in cell division 1	protein_coding	1.2046	2.66556e-09
PRPF3	ENSG00000117360	pre-mRNA processing factor 3	protein_coding	1.20381	0.00084067
G3BP1	ENSG00000145907	GTPase activating protein (SH3 domain) binding protein 1	protein_coding	1.20339	1.49988e-08
ESPL1	ENSG00000135476	extra spindle pole bodies homolog 1 (S. cerevisiae)	protein_coding	1.20216	6.20672e-06
FKBP8	ENSG00000105701	FK506 binding protein 8, 38kDa	protein_coding	1.20122	4.31042e-06
GRK5	ENSG00000198873	G protein-coupled receptor kinase 5	protein_coding	1.20107	0.0408997
BICC1	ENSG00000122870	bicaudal C homolog 1 (Drosophila)	protein_coding	1.20067	0.00159685
EXOC3	ENSG00000180104	exocyst complex component 3	protein_coding	1.20064	1.00019e-10
RALY	ENSG00000125970	RALY heterogeneous nuclear ribonucleoprotein	protein_coding	1.20036	3.81226e-13
C17orf67	ENSG00000214226	chromosome 17 open reading frame 67	protein_coding	1.19939	0.000964151
PURA	ENSG00000185129	purine-rich element binding protein A	protein_coding	1.19856	0.000305882
RP13-890H12.2	ENSG00000267288		antisense	1.19851	5.29931e-05
PEX7	ENSG00000112357	peroxisomal biogenesis factor 7	protein_coding	1.19775	3.1836e-06
SMEK1	ENSG00000100796	SMEK homolog 1, suppressor of mek1 (Dictyostelium)	protein_coding	1.19774	9.26578e-06
TPRN	ENSG00000176058	taperin	protein_coding	1.19723	0.0160255
RP11-1100L3.8	ENSG00000259884		lincRNA	1.19626	2.92015e-07
GRAMD4	ENSG00000075240	GRAM domain containing 4	protein_coding	1.1939	1.14957e-07
BAIAP3	ENSG00000007516	BAI1-associated protein 3	protein_coding	1.19384	0.02556
NDUFAF5	ENSG00000101247	NADH dehydrogenase (ubiquinone) complex I, assembly factor 5	protein_coding	1.19324	0.00863583
KIF3C	ENSG00000084731	kinesin family member 3C	protein_coding	1.19272	4.02405e-10
PLEKHH3	ENSG00000068137	pleckstrin homology domain containing, family H (with MyTH4 domain) member 3	protein_coding	1.19252	0.00015253
AP001362.1	ENSG00000269018	Uncharacterized protein	protein_coding	1.19192	0.0184361
MYCBP2	ENSG00000005810	MYC binding protein 2, E3 ubiquitin protein ligase	protein_coding	1.19083	7.35918e-06
RP11-77H9.2	ENSG00000260276		antisense	1.18913	0.0191305
IL10RB	ENSG00000243646	interleukin 10 receptor, beta	protein_coding	1.18818	1.47789e-05
RNFT2	ENSG00000135119	ring finger protein, transmembrane 2	protein_coding	1.18681	0.000540264
WDR54	ENSG00000005448	WD repeat domain 54	protein_coding	1.18603	4.97977e-10
KIAA0753	ENSG00000198920	KIAA0753	protein_coding	1.18596	0.00845738
C7orf26	ENSG00000146576	chromosome 7 open reading frame 26	protein_coding	1.18581	0.00112333
TRMT61A	ENSG00000166166	tRNA methyltransferase 61 homolog A (S. cerevisiae)	protein_coding	1.18504	3.96489e-07
TRIM56	ENSG00000169871	tripartite motif containing 56	protein_coding	1.18419	1.44085e-06
AC093323.3	ENSG00000170846		lincRNA	1.18414	0.000121571
MFHAS1	ENSG00000147324	malignant fibrous histiocytoma amplified sequence 1	protein_coding	1.18261	8.47464e-08
SUGT1	ENSG00000165416	SGT1, suppressor of G2 allele of SKP1 (S. cerevisiae)	protein_coding	1.18235	0.000175548
RPL36	ENSG00000130255	ribosomal protein L36	protein_coding	1.18147	0.00659639
ITGB5	ENSG00000082781	integrin, beta 5	protein_coding	1.18081	0.0287739
RP11-706O15.1	ENSG00000205664	HCG1981372, isoform CRA_c; Uncharacterized protein	protein_coding	1.18079	0.0012597
COPS5	ENSG00000121022	COP9 signalosome subunit 5	protein_coding	1.17932	0.000736642
P2RX4	ENSG00000135124	purinergic receptor P2X, ligand-gated ion channel, 4	protein_coding	1.17894	1.7317e-05
ZFYVE1	ENSG00000165861	zinc finger, FYVE domain containing 1	protein_coding	1.17752	0.00148922
DPH3P1	ENSG00000233838	diphthamide biosynthesis 3 pseudogene 1	pseudogene	1.17742	0.000519544
RP11-864G5.3	ENSG00000254422		antisense	1.17713	0.0269897
MAPKAP1	ENSG00000119487	mitogen-activated protein kinase associated protein 1	protein_coding	1.17586	7.34511e-08
SLC22A23	ENSG00000137266	solute carrier family 22, member 23	protein_coding	1.17567	0.00334102
SAMD4A	ENSG00000020577	sterile alpha motif domain containing 4A	protein_coding	1.17405	0.000460288
ADAM17	ENSG00000151694	ADAM metallopeptidase domain 17	protein_coding	1.17397	9.95682e-05
DEF8	ENSG00000140995	differentially expressed in FDCP 8 homolog (mouse)	protein_coding	1.17393	3.28935e-08
KIFC2	ENSG00000167702	kinesin family member C2	protein_coding	1.17366	0.0031958
AC132872.1	ENSG00000184551		pseudogene	1.17319	0.000180095
MAPK12	ENSG00000188130	mitogen-activated protein kinase 12	protein_coding	1.17156	2.71616e-07
FAM214B	ENSG00000005238	family with sequence similarity 214, member B	protein_coding	1.17065	0.00236355
RAD52	ENSG00000002016	RAD52 homolog (S. cerevisiae)	protein_coding	1.16999	0.0186491
TP53I13	ENSG00000167543	tumor protein p53 inducible protein 13	protein_coding	1.16967	3.77629e-05
AC068831.6	ENSG00000258384		antisense	1.16904	0.00016735
OSBP	ENSG00000110048	oxysterol binding protein	protein_coding	1.16844	0.00017496
MID1IP1	ENSG00000165175	MID1 interacting protein 1	protein_coding	1.16842	0.000117848
TMED3	ENSG00000166557	transmembrane emp24 protein transport domain containing 3	protein_coding	1.16754	1.53807e-07
GLTSCR2	ENSG00000105373	glioma tumor suppressor candidate region gene 2	protein_coding	1.1655	0.00107743
WAPAL	ENSG00000062650	wings apart-like homolog (Drosophila)	protein_coding	1.16531	2.91996e-05
PPFIA3	ENSG00000177380	protein tyrosine phosphatase, receptor type, f polypeptide (PTPRF), interacting protein (liprin), alpha 3	protein_coding	1.16309	7.82154e-06
ARHGAP11B	ENSG00000187951	Rho GTPase activating protein 11B	protein_coding	1.16298	0.000512699
DDIT4	ENSG00000168209	DNA-damage-inducible transcript 4	protein_coding	1.16131	1.30853e-08
RAB40C	ENSG00000197562	RAB40C, member RAS oncogene family	protein_coding	1.1607	9.96519e-11
GMPPA	ENSG00000144591	GDP-mannose pyrophosphorylase A	protein_coding	1.1604	9.41528e-08
CERS1	ENSG00000223802	ceramide synthase 1	protein_coding	1.15893	4.49383e-08
C3orf62	ENSG00000188315	chromosome 3 open reading frame 62	protein_coding	1.15882	0.0492618
PLK3	ENSG00000173846	polo-like kinase 3	protein_coding	1.15833	0.00473674
ACTN4	ENSG00000130402	actinin, alpha 4	protein_coding	1.15811	0.00206737
POLD2	ENSG00000106628	polymerase (DNA directed), delta 2, accessory subunit	protein_coding	1.15715	9.88036e-07
RP11-442H21.2	ENSG00000269926		antisense	1.15662	4.51179e-10
C21orf67	ENSG00000183250	chromosome 21 open reading frame 67	protein_coding	1.15609	2.64008e-05
ABR	ENSG00000159842	active BCR-related	protein_coding	1.15534	1.79486e-09
SPATA33	ENSG00000167523	spermatogenesis associated 33	protein_coding	1.15524	0.00162708
ZNF684	ENSG00000117010	zinc finger protein 684	protein_coding	1.15197	0.022011
CCDC102A	ENSG00000135736	coiled-coil domain containing 102A	protein_coding	1.15162	1.44849e-05
STXBP5	ENSG00000164506	syntaxin binding protein 5 (tomosyn)	protein_coding	1.15131	0.000175414
PRKRIP1	ENSG00000128563	PRKR interacting protein 1 (IL11 inducible)	protein_coding	1.15116	3.23898e-12
AEBP2	ENSG00000139154	AE binding protein 2	protein_coding	1.1499	0.0221495
ASRGL1	ENSG00000162174	asparaginase like 1	protein_coding	1.1495	3.5946e-10
ATP5J2-PTCD1	ENSG00000248919	ATP5J2-PTCD1 readthrough	protein_coding	1.14793	0.00116553
C16orf72	ENSG00000182831	chromosome 16 open reading frame 72	protein_coding	1.14704	0.00438041
CTD-2013N24.2	ENSG00000244513		antisense	1.14656	0.000445419
ARHGEF18	ENSG00000104880	Rho/Rac guanine nucleotide exchange factor (GEF) 18	protein_coding	1.14546	3.1442e-06
ADCK5	ENSG00000173137	aarF domain containing kinase 5	protein_coding	1.14528	0.000370184
PARP10	ENSG00000178685	poly (ADP-ribose) polymerase family, member 10	protein_coding	1.14516	0.00207157
BRD1	ENSG00000100425	bromodomain containing 1	protein_coding	1.14483	0.0011769
C11orf31	ENSG00000211450	chromosome 11 open reading frame 31	protein_coding	1.14414	0.00108
DBNL	ENSG00000136279	drebrin-like	protein_coding	1.14288	1.25161e-05
SUV420H2	ENSG00000133247	suppressor of variegation 4-20 homolog 2 (Drosophila)	protein_coding	1.14254	0.000441016
TARBP2	ENSG00000139546	TAR (HIV-1) RNA binding protein 2	protein_coding	1.14183	2.48475e-07
AXIN2	ENSG00000168646	axin 2	protein_coding	1.14108	0.000529929
ELMOD3	ENSG00000115459	ELMO/CED-12 domain containing 3	protein_coding	1.14107	1.658e-06
GSPT1	ENSG00000103342	G1 to S phase transition 1	protein_coding	1.14095	5.71257e-07
C1orf86	ENSG00000162585	chromosome 1 open reading frame 86	protein_coding	1.14078	0.00104285
RRP9	ENSG00000114767	ribosomal RNA processing 9, small subunit (SSU) processome component, homolog (yeast)	protein_coding	1.1394	1.30274e-08
RYBP	ENSG00000163602	RING1 and YY1 binding protein	protein_coding	1.13935	0.0312492
MGAT5B	ENSG00000167889	mannosyl (alpha-1,6-)-glycoprotein beta-1,6-N-acetyl-glucosaminyltransferase, isozyme B	protein_coding	1.13872	0.0154905
SART1	ENSG00000175467	squamous cell carcinoma antigen recognized by T cells	protein_coding	1.13753	1.19635e-07
ENGASE	ENSG00000167280	endo-beta-N-acetylglucosaminidase	protein_coding	1.13558	0.000361109
NDUFB2	ENSG00000090266	NADH dehydrogenase (ubiquinone) 1 beta subcomplex, 2, 8kDa	protein_coding	1.13558	0.00449528
SUZ12	ENSG00000178691	SUZ12 polycomb repressive complex 2 subunit	protein_coding	1.1354	0.0244879
MRTO4	ENSG00000053372	mRNA turnover 4 homolog (S. cerevisiae)	protein_coding	1.13476	2.4191e-07
FAM101B	ENSG00000183688	family with sequence similarity 101, member B	protein_coding	1.134	0.00390578
MPRIP	ENSG00000133030	myosin phosphatase Rho interacting protein	protein_coding	1.13371	7.35918e-06
DEPDC5	ENSG00000100150	DEP domain containing 5	protein_coding	1.13368	3.37974e-10
SCAP	ENSG00000114650	SREBF chaperone	protein_coding	1.13301	6.7002e-08
NFATC3	ENSG00000072736	nuclear factor of activated T-cells, cytoplasmic, calcineurin-dependent 3	protein_coding	1.13197	0.00337439
FAM174A	ENSG00000174132	family with sequence similarity 174, member A	protein_coding	1.13117	0.000100568
LL22NC03-86G7.1	ENSG00000224086		antisense	1.1311	0.000328102
RBFA	ENSG00000101546	ribosome binding factor A (putative)	protein_coding	1.13103	3.36e-06
SETD1A	ENSG00000099381	SET domain containing 1A	protein_coding	1.13101	0.0415166
FTSJ2	ENSG00000122687	FtsJ RNA methyltransferase homolog 2 (E. coli)	protein_coding	1.13072	1.54363e-05
SLC5A10	ENSG00000154025	solute carrier family 5 (sodium/sugar cotransporter), member 10	protein_coding	1.13052	7.40432e-05
FAM89A	ENSG00000182118	family with sequence similarity 89, member A	protein_coding	1.13023	3.87904e-19
IGFBP2	ENSG00000115457	insulin-like growth factor binding protein 2, 36kDa	protein_coding	1.1301	7.95539e-08
ENHO	ENSG00000168913	energy homeostasis associated	protein_coding	1.12971	0.000197173
FAM13B	ENSG00000031003	family with sequence similarity 13, member B	protein_coding	1.12948	0.0106984
EDC3	ENSG00000179151	enhancer of mRNA decapping 3	protein_coding	1.12907	3.656e-05
DHRS11	ENSG00000108272	dehydrogenase/reductase (SDR family) member 11	protein_coding	1.12887	2.59105e-11
CDS1	ENSG00000163624	CDP-diacylglycerol synthase (phosphatidate cytidylyltransferase) 1	protein_coding	1.12845	0.035118
C21orf58	ENSG00000160298	chromosome 21 open reading frame 58	protein_coding	1.12746	0.0104559
C16orf95	ENSG00000260456	chromosome 16 open reading frame 95	protein_coding	1.12726	0.0232154
DUS1L	ENSG00000169718	dihydrouridine synthase 1-like (S. cerevisiae)	protein_coding	1.12672	1.08638e-06
TAGLN2	ENSG00000158710	transgelin 2	protein_coding	1.12655	1.98268e-13
NXPE3	ENSG00000144815	neurexophilin and PC-esterase domain family, member 3	protein_coding	1.12564	0.00268226
KDM5D	ENSG00000012817	lysine (K)-specific demethylase 5D	protein_coding	1.12558	0.00592987
AGFG2	ENSG00000106351	ArfGAP with FG repeats 2	protein_coding	1.12551	0.0133722
ZNF358	ENSG00000198816	zinc finger protein 358	protein_coding	1.12438	0.0120656
PANK1	ENSG00000152782	pantothenate kinase 1	protein_coding	1.12224	0.000752679
MRPL24	ENSG00000143314	mitochondrial ribosomal protein L24	protein_coding	1.12053	1.03547e-05
ARHGEF39	ENSG00000137135	Rho guanine nucleotide exchange factor (GEF) 39	protein_coding	1.12023	4.75387e-08
LIN9	ENSG00000183814	lin-9 homolog (C. elegans)	protein_coding	1.1202	0.00215088
ESYT2	ENSG00000117868	extended synaptotagmin-like protein 2	protein_coding	1.11898	0.0169302
SNAI3-AS1	ENSG00000260630	SNAI3 antisense RNA 1	antisense	1.11857	0.00307592
NPHP3	ENSG00000113971	nephronophthisis 3 (adolescent)	protein_coding	1.1181	0.00209725
DDX54	ENSG00000123064	DEAD (Asp-Glu-Ala-Asp) box polypeptide 54	protein_coding	1.11713	7.38768e-05
UPP1	ENSG00000183696	uridine phosphorylase 1	protein_coding	1.11676	4.17182e-06
DNAJB2	ENSG00000135924	DnaJ (Hsp40) homolog, subfamily B, member 2	protein_coding	1.11662	0.0453947
GPR124	ENSG00000020181	G protein-coupled receptor 124	protein_coding	1.11492	2.90054e-08
MAPKAPK5	ENSG00000089022	mitogen-activated protein kinase-activated protein kinase 5	protein_coding	1.11475	0.00959177
AIFM2	ENSG00000042286	apoptosis-inducing factor, mitochondrion-associated, 2	protein_coding	1.1145	3.58438e-05
MEPCE	ENSG00000146834	methylphosphate capping enzyme	protein_coding	1.11314	0.000378721
FBXL14	ENSG00000171823	F-box and leucine-rich repeat protein 14	protein_coding	1.11286	0.000104239
DENND3	ENSG00000105339	DENN/MADD domain containing 3	protein_coding	1.11175	0.0017363
ANKRD28	ENSG00000206560	ankyrin repeat domain 28	protein_coding	1.11011	0.0083932
NR1H3	ENSG00000025434	nuclear receptor subfamily 1, group H, member 3	protein_coding	1.10921	2.14153e-05
DGKH	ENSG00000102780	diacylglycerol kinase, eta	protein_coding	1.10855	0.0323444
SPNS1	ENSG00000169682	spinster homolog 1 (Drosophila)	protein_coding	1.10839	0.00112699
NELFCD	ENSG00000101158	negative elongation factor complex member C/D	protein_coding	1.10816	0.00708836
ATP6V1F	ENSG00000128524	ATPase, H+ transporting, lysosomal 14kDa, V1 subunit F	protein_coding	1.10793	0.000343004
ERMP1	ENSG00000099219	endoplasmic reticulum metallopeptidase 1	protein_coding	1.10786	0.00021325
MAFB	ENSG00000204103	v-maf avian musculoaponeurotic fibrosarcoma oncogene homolog B	protein_coding	1.10632	1.24486e-05
MALSU1	ENSG00000156928	mitochondrial assembly of ribosomal large subunit 1	protein_coding	1.10626	7.43705e-05
HOXD-AS2	ENSG00000237380	HOXD cluster antisense RNA 2	antisense	1.10597	0.00662434
ZNF517	ENSG00000197363	zinc finger protein 517	protein_coding	1.1049	0.0149073
SMO	ENSG00000128602	smoothened, frizzled family receptor	protein_coding	1.10337	0.0128617
SNHG17	ENSG00000196756	small nucleolar RNA host gene 17 (non-protein coding)	processed_transcript	1.10334	2.26235e-07
RYK	ENSG00000163785	receptor-like tyrosine kinase	protein_coding	1.10324	9.52724e-06
JMJD4	ENSG00000081692	jumonji domain containing 4	protein_coding	1.10205	2.37457e-09
BAZ2B	ENSG00000123636	bromodomain adjacent to zinc finger domain, 2B	protein_coding	1.10153	0.000995539
TMEM8A	ENSG00000129925	transmembrane protein 8A	protein_coding	1.10136	1.43179e-08
RP11-420K8.1	ENSG00000226438		antisense	1.10129	0.0475947
SRPRB	ENSG00000144867	signal recognition particle receptor, B subunit	protein_coding	1.10045	4.80232e-10
CRELD2	ENSG00000184164	cysteine-rich with EGF-like domains 2	protein_coding	1.0999	6.47164e-08
PDLIM3	ENSG00000154553	PDZ and LIM domain 3	protein_coding	1.09984	3.66421e-05
PGS1	ENSG00000087157	phosphatidylglycerophosphate synthase 1	protein_coding	1.09923	2.32218e-06
DEDD2	ENSG00000160570	death effector domain containing 2	protein_coding	1.09814	5.25671e-06
STARD10	ENSG00000214530	StAR-related lipid transfer (START) domain containing 10	protein_coding	1.09763	0.0189265
NBEA	ENSG00000172915	neurobeachin	protein_coding	1.09759	0.0241911
SH3TC1	ENSG00000125089	SH3 domain and tetratricopeptide repeats 1	protein_coding	1.09656	2.72473e-07
TDP2	ENSG00000111802	tyrosyl-DNA phosphodiesterase 2	protein_coding	1.09644	0.00146895
BIN1	ENSG00000136717	bridging integrator 1	protein_coding	1.09642	1.31972e-08
ATP6V0A2	ENSG00000185344	ATPase, H+ transporting, lysosomal V0 subunit a2	protein_coding	1.09616	0.00856132
BAX	ENSG00000087088	BCL2-associated X protein	protein_coding	1.09581	0.00719781
MICE	ENSG00000273340	MHC class I polypeptide-related sequence E (pseudogene)	pseudogene	1.09577	0.0288623
AC004623.2	ENSG00000267755		antisense	1.09529	0.00979427
AC000068.10	ENSG00000273212		antisense	1.0947	0.000496834
ZNF576	ENSG00000124444	zinc finger protein 576	protein_coding	1.09427	1.06412e-05
DUSP11	ENSG00000144048	dual specificity phosphatase 11 (RNA/RNP complex 1-interacting)	protein_coding	1.09426	5.3108e-05
IQCE	ENSG00000106012	IQ motif containing E	protein_coding	1.09412	6.39156e-06
PI4K2B	ENSG00000038210	phosphatidylinositol 4-kinase type 2 beta	protein_coding	1.09376	0.0440695
DIS3L2	ENSG00000144535	DIS3 mitotic control homolog (S. cerevisiae)-like 2	protein_coding	1.09345	0.000166801
PRR14	ENSG00000156858	proline rich 14	protein_coding	1.09194	0.0278447
TRIM45	ENSG00000134253	tripartite motif containing 45	protein_coding	1.09181	3.89344e-06
UBE3B	ENSG00000151148	ubiquitin protein ligase E3B	protein_coding	1.09135	1.28434e-12
TBRG4	ENSG00000136270	transforming growth factor beta regulator 4	protein_coding	1.09109	0.0011347
PTP4A2	ENSG00000184007	protein tyrosine phosphatase type IVA, member 2	protein_coding	1.09097	1.27498e-11
OLFM1	ENSG00000130558	olfactomedin 1	protein_coding	1.09058	3.81009e-05
RCN3	ENSG00000142552	reticulocalbin 3, EF-hand calcium binding domain	protein_coding	1.09032	0.000411164
TAF1D	ENSG00000166012	TATA box binding protein (TBP)-associated factor, RNA polymerase I, D, 41kDa	protein_coding	1.08792	0.0115474
SRP68	ENSG00000167881	signal recognition particle 68kDa	protein_coding	1.08776	0.0189128
WRNIP1	ENSG00000124535	Werner helicase interacting protein 1	protein_coding	1.0877	0.0395439
RBM39	ENSG00000131051	RNA binding motif protein 39	protein_coding	1.08721	0.00172919
ANKRD16	ENSG00000134461	ankyrin repeat domain 16	protein_coding	1.08713	0.0405231
CRLF1	ENSG00000006016	cytokine receptor-like factor 1	protein_coding	1.08638	0.000166691
KDM6B	ENSG00000132510	lysine (K)-specific demethylase 6B	protein_coding	1.08529	0.000617063
MSRB1	ENSG00000198736	methionine sulfoxide reductase B1	protein_coding	1.08501	2.93372e-05
CCDC130	ENSG00000104957	coiled-coil domain containing 130	protein_coding	1.08438	3.42297e-06
FUNDC1	ENSG00000069509	FUN14 domain containing 1	protein_coding	1.08349	0.0119012
SPRN	ENSG00000203772	shadow of prion protein homolog (zebrafish)	protein_coding	1.08348	0.000470579
NOTUM	ENSG00000185269	notum pectinacetylesterase homolog (Drosophila)	protein_coding	1.08332	0.000182231
BOP1	ENSG00000170727	block of proliferation 1	protein_coding	1.08306	0.00418826
MET	ENSG00000105976	met proto-oncogene	protein_coding	1.08279	1.07184e-06
GNAI2	ENSG00000114353	guanine nucleotide binding protein (G protein), alpha inhibiting activity polypeptide 2	protein_coding	1.08213	2.18658e-06
CTC-425F1.2	ENSG00000266975		antisense	1.08161	3.18829e-05
STX18	ENSG00000168818	syntaxin 18	protein_coding	1.08138	0.0368144
IER5	ENSG00000162783	immediate early response 5	protein_coding	1.08084	0.00752476
C21orf119	ENSG00000256073	chromosome 21 open reading frame 119	protein_coding	1.08061	1.48169e-05
CTD-2517M14.5	ENSG00000261139		processed_transcript	1.08053	0.0162096
PRMT2	ENSG00000160310	protein arginine methyltransferase 2	protein_coding	1.07993	1.40863e-06
CHCHD4	ENSG00000163528	coiled-coil-helix-coiled-coil-helix domain containing 4	protein_coding	1.07927	1.71084e-07
PITPNM1	ENSG00000110697	phosphatidylinositol transfer protein, membrane-associated 1	protein_coding	1.07913	6.94784e-05
GPSM1	ENSG00000160360	G-protein signaling modulator 1	protein_coding	1.07842	0.000580029
BIRC7	ENSG00000101197	baculoviral IAP repeat containing 7	protein_coding	1.07824	0.000164482
ASB1	ENSG00000065802	ankyrin repeat and SOCS box containing 1	protein_coding	1.0778	5.36653e-08
REV3L	ENSG00000009413	REV3-like, polymerase (DNA directed), zeta, catalytic subunit	protein_coding	1.0766	1.40716e-06
FAM212A	ENSG00000185614	family with sequence similarity 212, member A	protein_coding	1.07554	0.000454391
CTC-503J8.6	ENSG00000267427		lincRNA	1.07516	0.00433745
C21orf2	ENSG00000160226	chromosome 21 open reading frame 2	protein_coding	1.07482	0.000847507
KLHDC4	ENSG00000104731	kelch domain containing 4	protein_coding	1.07396	1.25138e-07
GALNT3	ENSG00000115339	UDP-N-acetyl-alpha-D-galactosamine:polypeptide N-acetylgalactosaminyltransferase 3 (GalNAc-T3)	protein_coding	1.07315	0.0134379
ILVBL	ENSG00000105135	ilvB (bacterial acetolactate synthase)-like	protein_coding	1.07204	2.78565e-06
ZNF815P	ENSG00000235944	zinc finger protein 815, pseudogene	pseudogene	1.07185	0.000954595
PRDX5	ENSG00000126432	peroxiredoxin 5	protein_coding	1.07137	0.000327652
RAD51D	ENSG00000185379	RAD51 paralog D	protein_coding	1.07087	3.11279e-05
WDFY3	ENSG00000163625	WD repeat and FYVE domain containing 3	protein_coding	1.07078	0.00221942
UBE2Q1-AS1	ENSG00000229780	UBE2Q1 antisense RNA 1	antisense	1.07053	0.0354327
GATAD2A	ENSG00000167491	GATA zinc finger domain containing 2A	protein_coding	1.06984	1.46441e-06
FZD7	ENSG00000155760	frizzled family receptor 7	protein_coding	1.06898	4.81295e-05
DZIP1L	ENSG00000158163	DAZ interacting zinc finger protein 1-like	protein_coding	1.06841	2.42148e-07
CIRBP	ENSG00000099622	cold inducible RNA binding protein	protein_coding	1.0666	1.48756e-07
BRAT1	ENSG00000106009	BRCA1-associated ATM activator 1	protein_coding	1.06651	0.000499427
SF3B3	ENSG00000189091	splicing factor 3b, subunit 3, 130kDa	protein_coding	1.06587	0.000179127
EOMES	ENSG00000163508	eomesodermin	protein_coding	1.06561	0.049505
TELO2	ENSG00000100726	telomere maintenance 2	protein_coding	1.06505	2.25838e-05
CCDC24	ENSG00000159214	coiled-coil domain containing 24	protein_coding	1.06498	0.00167905
LDB1	ENSG00000198728	LIM domain binding 1	protein_coding	1.06485	2.04182e-05
TDP1	ENSG00000042088	tyrosyl-DNA phosphodiesterase 1	protein_coding	1.06453	0.00192058
KPNB1	ENSG00000108424	karyopherin (importin) beta 1	protein_coding	1.06422	1.36134e-06
NUBP1	ENSG00000103274	nucleotide binding protein 1	protein_coding	1.06386	8.38254e-05
RPS6KB2	ENSG00000175634	ribosomal protein S6 kinase, 70kDa, polypeptide 2	protein_coding	1.06359	3.28551e-06
CRAMP1L	ENSG00000007545	Crm, cramped-like (Drosophila)	protein_coding	1.06282	0.0235583
DDX31	ENSG00000125485	DEAD (Asp-Glu-Ala-Asp) box polypeptide 31	protein_coding	1.06281	2.10446e-05
HSCB	ENSG00000100209	HscB mitochondrial iron-sulfur cluster co-chaperone	protein_coding	1.0625	0.00108678
ZC3H10	ENSG00000135482	zinc finger CCCH-type containing 10	protein_coding	1.06153	0.00114345
RBM8A	ENSG00000131795	RNA binding motif protein 8A	protein_coding	1.06133	1.03795e-05
ATAD3A	ENSG00000197785	ATPase family, AAA domain containing 3A	protein_coding	1.06106	3.03106e-06
ERICH1	ENSG00000104714	glutamate-rich 1	protein_coding	1.05999	0.020019
ATP8B2	ENSG00000143515	ATPase, aminophospholipid transporter, class I, type 8B, member 2	protein_coding	1.05989	0.000124555
KCP	ENSG00000135253	kielin/chordin-like protein	processed_transcript	1.05988	0.000374599
SIPA1L2	ENSG00000116991	signal-induced proliferation-associated 1 like 2	protein_coding	1.05969	3.13212e-05
LEMD3	ENSG00000174106	LEM domain containing 3	protein_coding	1.05963	0.0483423
ITSN1	ENSG00000205726	intersectin 1 (SH3 domain protein)	protein_coding	1.05873	0.000127681
ARHGEF11	ENSG00000132694	Rho guanine nucleotide exchange factor (GEF) 11	protein_coding	1.05871	4.98897e-14
NUDT2	ENSG00000164978	nudix (nucleoside diphosphate linked moiety X)-type motif 2	protein_coding	1.05868	2.20181e-07
GDI1	ENSG00000203879	GDP dissociation inhibitor 1	protein_coding	1.05848	0.000158968
UBQLN4	ENSG00000160803	ubiquilin 4	protein_coding	1.05807	7.4391e-06
NDUFB2-AS1	ENSG00000240889	NDUFB2 antisense RNA 1	antisense	1.058	0.010535
ASH1L	ENSG00000116539	ash1 (absent, small, or homeotic)-like (Drosophila)	protein_coding	1.05772	0.0143321
LRP5	ENSG00000162337	low density lipoprotein receptor-related protein 5	protein_coding	1.05729	7.54873e-05
STK16	ENSG00000115661	serine/threonine kinase 16	protein_coding	1.05723	3.1052e-07
DTNB	ENSG00000138101	dystrobrevin, beta	protein_coding	1.0567	0.000998345
TP73-AS1	ENSG00000227372	TP73 antisense RNA 1	antisense	1.05664	0.0105913
NOL7	ENSG00000225921	nucleolar protein 7, 27kDa	protein_coding	1.0564	0.00102632
MYO9A	ENSG00000066933	myosin IXA	protein_coding	1.0536	8.88649e-06
HDAC11	ENSG00000163517	histone deacetylase 11	protein_coding	1.05323	0.00199512
AAMDC	ENSG00000087884	adipogenesis associated, Mth938 domain containing	protein_coding	1.05286	8.86262e-05
EXTL1	ENSG00000158008	exostosin-like glycosyltransferase 1	protein_coding	1.05169	0.00161089
P4HA2	ENSG00000072682	prolyl 4-hydroxylase, alpha polypeptide II	protein_coding	1.0514	0.000214563
CCNL1	ENSG00000163660	cyclin L1	protein_coding	1.05091	1.1692e-05
PDZD4	ENSG00000067840	PDZ domain containing 4	protein_coding	1.05032	0.0129833
BAIAP2-AS1	ENSG00000226137	BAIAP2 antisense RNA 1 (head to head)	lincRNA	1.0492	0.0335408
CBFB	ENSG00000067955	core-binding factor, beta subunit	protein_coding	1.04888	0.00260351
LRP3	ENSG00000130881	low density lipoprotein receptor-related protein 3	protein_coding	1.04875	0.000275455
SETD6	ENSG00000103037	SET domain containing 6	protein_coding	1.04857	2.40771e-07
KCTD2	ENSG00000180901	potassium channel tetramerization domain containing 2	protein_coding	1.04853	0.000191871
NTN1	ENSG00000065320	netrin 1	protein_coding	1.04716	0.0268376
DGCR6	ENSG00000183628	DiGeorge syndrome critical region gene 6	protein_coding	1.0471	0.00275967
ATF1	ENSG00000123268	activating transcription factor 1	protein_coding	1.04614	0.00914064
POLR3E	ENSG00000058600	polymerase (RNA) III (DNA directed) polypeptide E (80kD)	protein_coding	1.0449	0.000243711
LSM4	ENSG00000130520	LSM4 homolog, U6 small nuclear RNA associated (S. cerevisiae)	protein_coding	1.04468	2.35047e-06
KLHL36	ENSG00000135686	kelch-like family member 36	protein_coding	1.04423	2.97656e-07
ZDHHC11B	ENSG00000206077	zinc finger, DHHC-type containing 11B	protein_coding	1.04378	0.00490251
YBEY	ENSG00000182362	ybeY metallopeptidase (putative)	protein_coding	1.04257	0.00276697
C16orf91	ENSG00000174109	chromosome 16 open reading frame 91	protein_coding	1.04119	1.68717e-06
ARHGEF40	ENSG00000165801	Rho guanine nucleotide exchange factor (GEF) 40	protein_coding	1.04048	0.000329936
AP001062.7	ENSG00000184441		antisense	1.03952	0.0038132
SAFB	ENSG00000160633	scaffold attachment factor B	protein_coding	1.03902	9.23551e-05
WHAMM	ENSG00000156232	WAS protein homolog associated with actin, golgi membranes and microtubules	protein_coding	1.03881	0.00509439
RRS1	ENSG00000179041	RRS1 ribosome biogenesis regulator homolog (S. cerevisiae)	protein_coding	1.03829	2.57811e-09
CCS	ENSG00000173992	copper chaperone for superoxide dismutase	protein_coding	1.03807	1.55801e-06
EME1	ENSG00000154920	essential meiotic structure-specific endonuclease 1	protein_coding	1.03663	5.93386e-09
LYSMD2	ENSG00000140280	LysM, putative peptidoglycan-binding, domain containing 2	protein_coding	1.03593	0.00719781
ANKRD6	ENSG00000135299	ankyrin repeat domain 6	protein_coding	1.03513	0.000146985
PBX2	ENSG00000204304	pre-B-cell leukemia homeobox 2	protein_coding	1.03502	0.0360716
HDAC3	ENSG00000171720	histone deacetylase 3	protein_coding	1.0349	0.0075843
UTRN	ENSG00000152818	utrophin	protein_coding	1.03488	0.0300176
NEDD4L	ENSG00000049759	neural precursor cell expressed, developmentally down-regulated 4-like, E3 ubiquitin protein ligase	protein_coding	1.03465	1.3489e-07
UNKL	ENSG00000059145	unkempt family zinc finger-like	protein_coding	1.03435	1.05512e-05
FZR1	ENSG00000105325	fizzy/cell division cycle 20 related 1 (Drosophila)	protein_coding	1.03434	2.51701e-05
CDAN1	ENSG00000140326	codanin 1	protein_coding	1.03378	2.12912e-05
RP11-366F6.2	ENSG00000229967		antisense	1.03278	0.0188644
TBCC	ENSG00000124659	tubulin folding cofactor C	protein_coding	1.03256	0.000225775
CTD-2350C19.2	ENSG00000265254		antisense	1.03217	0.00400037
PHLDB1	ENSG00000019144	pleckstrin homology-like domain, family B, member 1	protein_coding	1.03183	0.00365973
ARPC1B	ENSG00000130429	actin related protein 2/3 complex, subunit 1B, 41kDa	protein_coding	1.03116	0.000539505
IDH3B	ENSG00000101365	isocitrate dehydrogenase 3 (NAD+) beta	protein_coding	1.03091	2.15262e-06
TBX2	ENSG00000121068	T-box 2	protein_coding	1.03081	7.56849e-05
BANP	ENSG00000172530	BTG3 associated nuclear protein	protein_coding	1.02975	2.49298e-07
TDRD7	ENSG00000196116	tudor domain containing 7	protein_coding	1.02966	0.00697133
TCIRG1	ENSG00000110719	T-cell, immune regulator 1, ATPase, H+ transporting, lysosomal V0 subunit A3	protein_coding	1.02945	0.000608559
SPR	ENSG00000116096	sepiapterin reductase (7,8-dihydrobiopterin:NADP+ oxidoreductase)	protein_coding	1.02937	1.90397e-10
TEX2	ENSG00000136478	testis expressed 2	protein_coding	1.0287	0.00305218
RTKN	ENSG00000114993	rhotekin	protein_coding	1.02818	4.11499e-08
CDKN2A	ENSG00000147889	cyclin-dependent kinase inhibitor 2A	protein_coding	1.02773	0.00188721
ST3GAL2	ENSG00000157350	ST3 beta-galactoside alpha-2,3-sialyltransferase 2	protein_coding	1.02758	3.18673e-06
RP4-548D19.3	ENSG00000272661		antisense	1.02665	0.00684131
SMG9	ENSG00000105771	SMG9 nonsense mediated mRNA decay factor	protein_coding	1.02585	0.0204764
FARSA	ENSG00000179115	phenylalanyl-tRNA synthetase, alpha subunit	protein_coding	1.02577	7.96295e-06
SHB	ENSG00000107338	Src homology 2 domain containing adaptor protein B	protein_coding	1.0257	4.33695e-05
SNHG7	ENSG00000233016	small nucleolar RNA host gene 7 (non-protein coding)	antisense	1.02522	2.78014e-06
STAT5B	ENSG00000173757	signal transducer and activator of transcription 5B	protein_coding	1.02473	0.000379619
CBX8	ENSG00000141570	chromobox homolog 8	protein_coding	1.02426	0.00157182
ZC3H7B	ENSG00000100403	zinc finger CCCH-type containing 7B	protein_coding	1.02181	0.0269855
AP003419.16	ENSG00000255949		antisense	1.02032	9.52339e-07
PHACTR1	ENSG00000112137	phosphatase and actin regulator 1	protein_coding	1.0203	0.000358197
CPSF4	ENSG00000160917	cleavage and polyadenylation specific factor 4, 30kDa	protein_coding	1.0197	2.47657e-05
TMEM51	ENSG00000171729	transmembrane protein 51	protein_coding	1.01965	0.00136587
PPP1R16A	ENSG00000160972	protein phosphatase 1, regulatory subunit 16A	protein_coding	1.01947	4.90467e-05
ABI2	ENSG00000138443	abl-interactor 2	protein_coding	1.01896	3.83621e-05
MAGED2	ENSG00000102316	melanoma antigen family D, 2	protein_coding	1.01822	0.000233877
ATXN7L2	ENSG00000162650	ataxin 7-like 2	protein_coding	1.01771	0.0308869
NFX1	ENSG00000086102	nuclear transcription factor, X-box binding 1	protein_coding	1.01763	0.000538089
AL441883.1	ENSG00000268059	Uncharacterized protein	protein_coding	1.01645	0.00223622
ZKSCAN1	ENSG00000106261	zinc finger with KRAB and SCAN domains 1	protein_coding	1.01489	2.70124e-05
RP11-315I20.1	ENSG00000234222		antisense	1.01438	0.000228655
DCAF4	ENSG00000119599	DDB1 and CUL4 associated factor 4	protein_coding	1.01412	0.00777519
PDE9A	ENSG00000160191	phosphodiesterase 9A	protein_coding	1.01365	0.000159199
MFSD12	ENSG00000161091	major facilitator superfamily domain containing 12	protein_coding	1.01333	8.12618e-08
SFMBT1	ENSG00000163935	Scm-like with four mbt domains 1	protein_coding	1.01322	0.000385819
MUM1	ENSG00000160953	melanoma associated antigen (mutated) 1	protein_coding	1.0128	2.12165e-09
NLE1	ENSG00000073536	notchless homolog 1 (Drosophila)	protein_coding	1.01261	0.00145199
RRN3P3	ENSG00000257122	RNA polymerase I transcription factor homolog (S. cerevisiae) pseudogene 3	pseudogene	1.01252	0.0204594
MDGA1	ENSG00000112139	MAM domain containing glycosylphosphatidylinositol anchor 1	protein_coding	1.01121	0.000539273
TRIM3	ENSG00000110171	tripartite motif containing 3	protein_coding	1.01065	0.010382
TAOK2	ENSG00000149930	TAO kinase 2	protein_coding	1.01058	0.00319446
RP5-991G20.4	ENSG00000259901		antisense	1.01022	0.00735771
ZSWIM7	ENSG00000214941	zinc finger, SWIM-type containing 7	protein_coding	1.01021	0.000132091
STK39	ENSG00000198648	serine threonine kinase 39	protein_coding	1.01	0.000421009
RGP1	ENSG00000107185	RGP1 retrograde golgi transport homolog (S. cerevisiae)	protein_coding	1.00991	0.00269628
NMB	ENSG00000197696	neuromedin B	protein_coding	1.00932	0.0155381
FBXO44	ENSG00000132879	F-box protein 44	protein_coding	1.0083	7.19055e-05
MRPS34	ENSG00000074071	mitochondrial ribosomal protein S34	protein_coding	1.00828	0.00216276
NUP210	ENSG00000132182	nucleoporin 210kDa	protein_coding	1.00798	1.83812e-06
DHX35	ENSG00000101452	DEAH (Asp-Glu-Ala-His) box polypeptide 35	protein_coding	1.00708	0.0106605
ZNF219	ENSG00000165804	zinc finger protein 219	protein_coding	1.00675	0.00338433
TTI2	ENSG00000129696	TELO2 interacting protein 2	protein_coding	1.00661	0.00244508
TRIP12	ENSG00000153827	thyroid hormone receptor interactor 12	protein_coding	1.00632	0.00522603
HMGXB3	ENSG00000113716	HMG box domain containing 3	protein_coding	1.00518	3.26438e-08
ATRIP	ENSG00000164053	ATR interacting protein	protein_coding	1.00471	0.000790427
DNMT3B	ENSG00000088305	DNA (cytosine-5-)-methyltransferase 3 beta	protein_coding	1.00457	0.0449996
RPS27A	ENSG00000143947	ribosomal protein S27a	protein_coding	1.00382	0.00229757
SCRN2	ENSG00000141295	secernin 2	protein_coding	1.0033	2.23774e-05
RP11-574F21.2	ENSG00000228606		antisense	1.00239	0.0431987
LINC00667	ENSG00000263753	long intergenic non-protein coding RNA 667	lincRNA	1.00215	3.10658e-08
GALNT11	ENSG00000178234	UDP-N-acetyl-alpha-D-galactosamine:polypeptide N-acetylgalactosaminyltransferase 11 (GalNAc-T11)	protein_coding	1.00208	0.00665149
CYHR1	ENSG00000187954	cysteine/histidine-rich 1	protein_coding	1.0019	0.000101076
GAS1	ENSG00000180447	growth arrest-specific 1	protein_coding	1.00169	0.0179028
RNF113A	ENSG00000125352	ring finger protein 113A	protein_coding	1.00139	9.28224e-05
NXF1	ENSG00000162231	nuclear RNA export factor 1	protein_coding	1.00115	3.47469e-05
THAP4	ENSG00000176946	THAP domain containing 4	protein_coding	1.00062	4.48615e-05
UBE2K	ENSG00000078140	ubiquitin-conjugating enzyme E2K	protein_coding	1.00017	4.30575e-07

## Sheet: DHX36 IP down
Gene name	Ensembl Gene ID	Description	Gene biotype	Log2 FC (shSCR_DHX_vs_shSCR_IgG)	Adjusted p-value (shSCR_DHX_vs_shSCR_IgG)
NACAP6	ENSG00000248403	nascent-polypeptide-associated complex alpha polypeptide pseudogene 6	pseudogene	-6.18967	6.19627e-05
RPL12P8	ENSG00000219932	ribosomal protein L12 pseudogene 8	pseudogene	-5.99217	0.000194713
RP4-785G19.2	ENSG00000236456		pseudogene	-5.93509	0.000125725
COX7BP1	ENSG00000243453	cytochrome c oxidase subunit VIIb pseudogene 1	pseudogene	-5.8847	0.000419751
CTD-2538A21.1	ENSG00000225165		pseudogene	-5.82621	0.00108241
ANXA3	ENSG00000138772	annexin A3	protein_coding	-5.55236	0.00707452
RP4-781L3.1	ENSG00000233419		pseudogene	-5.50471	0.00104057
CTD-2547G23.2	ENSG00000259955		antisense	-5.50464	0.000101328
NACAP5	ENSG00000249488	nascent-polypeptide-associated complex alpha polypeptide pseudogene 5	pseudogene	-5.46278	0.00142583
HSPA8P14	ENSG00000257539	heat shock 70kDa protein 8 pseudogene 14	pseudogene	-5.34436	0.00107743
PCNT	ENSG00000160299	pericentrin	protein_coding	-5.33881	2.04903e-237
BZW1P1	ENSG00000236686	basic leucine zipper and W2 domains 1 pseudogene 1	pseudogene	-5.32642	0.010764
RPS27P26	ENSG00000240043	ribosomal protein S27 pseudogene 26	pseudogene	-5.31371	0.00165003
RP11-398J16.1	ENSG00000241103		pseudogene	-5.31182	0.000989449
RP11-435F17.1	ENSG00000240776		pseudogene	-5.30075	0.00298314
RPL5P10	ENSG00000234067	ribosomal protein L5 pseudogene 10	pseudogene	-5.25722	0.000558355
RPL7P18	ENSG00000243806	ribosomal protein L7 pseudogene 18	pseudogene	-5.25307	0.00532501
PFN1P11	ENSG00000213061	profilin 1 pseudogene 11	pseudogene	-5.24907	0.00543737
RP11-585K14.2	ENSG00000226313		pseudogene	-5.24714	0.0036543
CTB-164L20.1	ENSG00000232174		pseudogene	-5.20725	0.00323947
RP11-558F24.2	ENSG00000233268		pseudogene	-5.20374	0.00398127
RP11-3J11.1	ENSG00000213556		pseudogene	-5.19642	0.0018841
RPS2P44	ENSG00000243609	ribosomal protein S2 pseudogene 44	pseudogene	-5.14601	0.00682563
AC004074.3	ENSG00000230311		pseudogene	-5.14314	0.00879254
NPM1P48	ENSG00000231821	nucleophosmin 1 (nucleolar phosphoprotein B23, numatrin) pseudogene 48	pseudogene	-5.13323	0.000812639
PLCH1-AS2	ENSG00000242925	PLCH1 antisense RNA 2	antisense	-5.13081	0.0240762
RP11-485O10.3	ENSG00000259700		antisense	-5.09445	0.00013844
RP11-649A18.7	ENSG00000265242		lincRNA	-5.08555	0.00619834
RP1-50A13.1	ENSG00000228780		pseudogene	-5.08281	0.00196312
PKMP2	ENSG00000235892	pyruvate kinase, muscle pseudogene 2	pseudogene	-5.07697	0.0237306
CALM2P1	ENSG00000267170	calmodulin 2 pseudogene 1	pseudogene	-5.07277	0.0244796
GCSAML	ENSG00000169224	germinal center-associated, signaling and motility-like	protein_coding	-5.06404	0.00437123
NRXN3	ENSG00000021645	neurexin 3	protein_coding	-5.06347	0.023186
RP11-846F4.9	ENSG00000264316		pseudogene	-5.0583	0.0163725
GAPDHP16	ENSG00000225502	glyceraldehyde-3-phosphate dehydrogenase pseudogene 16	pseudogene	-5.05717	9.86566e-05
RP11-346K17.3	ENSG00000231034		pseudogene	-5.03088	9.01977e-06
PRDX2P4	ENSG00000213177	peroxiredoxin 2 pseudogene 4	pseudogene	-5.02329	0.0152165
RP11-2B6.2	ENSG00000269929		lincRNA	-5.01296	0.0355108
CTD-2589O24.1	ENSG00000224829		pseudogene	-4.99992	0.00373401
KARSP1	ENSG00000229696	lysyl-tRNA synthetase pseudogene 1	pseudogene	-4.99949	0.0132105
RP11-325L12.5	ENSG00000270218		pseudogene	-4.98947	0.0175468
RP11-627H22.5	ENSG00000251223		pseudogene	-4.98217	0.00418139
RP11-305E6.4	ENSG00000259994		sense_overlapping	-4.92715	0.0135173
RP5-857K21.7	ENSG00000229344		pseudogene	-4.92548	0.0055529
CFL1P6	ENSG00000215785	cofilin 1 (non-muscle) pseudogene 6	pseudogene	-4.9189	0.00939563
RPS3AP44	ENSG00000234031	ribosomal protein S3a pseudogene 44	pseudogene	-4.87037	0.0165303
RPL7AP25	ENSG00000235294	ribosomal protein L7a pseudogene 25	pseudogene	-4.86599	0.00545723
RP11-39C10.1	ENSG00000250746		pseudogene	-4.8502	0.00702764
ANKRD36BP1	ENSG00000214262	ankyrin repeat domain 36B pseudogene 1	pseudogene	-4.84638	0.0242024
ACADL	ENSG00000115361	acyl-CoA dehydrogenase, long chain	protein_coding	-4.8365	0.0203332
ATP5G1P6	ENSG00000214318	ATP synthase, H+ transporting, mitochondrial Fo complex, subunit C1 (subunit 9) pseudogene 6	pseudogene	-4.83322	0.00475764
HMGB1P30	ENSG00000244089	high mobility group box 1 pseudogene 30	pseudogene	-4.81824	0.004562
ATP5F1P3	ENSG00000214003	ATP synthase, H+ transporting, mitochondrial Fo complex, subunit B1 pseudogene 3	pseudogene	-4.80702	0.0065418
ATP5G2P1	ENSG00000225712	ATP synthase, H+ transporting, mitochondrial Fo complex, subunit C2 (subunit 9) pseudogene 1	pseudogene	-4.79229	0.013722
RPL7P43	ENSG00000241045	ribosomal protein L7 pseudogene 43	pseudogene	-4.78346	0.0208281
RP11-126M14.1	ENSG00000219619		pseudogene	-4.78073	0.0220412
RPL21P133	ENSG00000236509	ribosomal protein L21 pseudogene 133	pseudogene	-4.77896	0.00899667
RPSAP53	ENSG00000214263	ribosomal protein SA pseudogene 53	pseudogene	-4.77372	1.61269e-06
MT2P1	ENSG00000162840	metallothionein 2 pseudogene 1	pseudogene	-4.74991	0.00702585
NPM1P32	ENSG00000213239	nucleophosmin 1 (nucleolar phosphoprotein B23, numatrin) pseudogene 32	pseudogene	-4.74	0.0045408
TUBB4AP1	ENSG00000228466	tubulin, beta 4A class IVa pseudogene 1	pseudogene	-4.73723	0.00870606
RP11-272G22.2	ENSG00000226110		pseudogene	-4.72919	0.000511144
RP11-438N5.2	ENSG00000224555		pseudogene	-4.7141	0.0452869
RP11-136I13.1	ENSG00000250613		pseudogene	-4.68874	0.00294143
CTC-479C5.11	ENSG00000262141		pseudogene	-4.68707	0.0170846
RP11-275F13.3	ENSG00000232027		pseudogene	-4.67616	0.00631456
NPM1P14	ENSG00000182965	nucleophosmin 1 (nucleolar phosphoprotein B23, numatrin) pseudogene 14	pseudogene	-4.67487	0.0485091
RPL39P5	ENSG00000214289	ribosomal protein L39 pseudogene 5	pseudogene	-4.64427	0.00534219
UQCRC2P1	ENSG00000236736	ubiquinol-cytochrome c reductase core protein II pseudogene 1	pseudogene	-4.63737	0.0293168
OXCT1	ENSG00000083720	3-oxoacid CoA transferase 1	protein_coding	-4.63533	0.0281685
NPM1P39	ENSG00000225159	nucleophosmin 1 (nucleolar phosphoprotein B23, numatrin) pseudogene 39	pseudogene	-4.62352	0.0139285
HIGD1AP6	ENSG00000253229	HIG1 hypoxia inducible domain family, member 1A pseudogene 6	pseudogene	-4.62321	0.0327064
AC093106.7	ENSG00000213261		pseudogene	-4.6206	0.0154304
TCEB2P1	ENSG00000234152	transcription elongation factor B (SIII), polypeptide 2 (18kDa, elongin B) pseudogene 1	pseudogene	-4.62015	0.0207228
RP5-837O21.5	ENSG00000232752		pseudogene	-4.6122	0.0184063
H3F3AP1	ENSG00000259389	H3 histone, family 3A pseudogene 1	pseudogene	-4.60449	0.0147326
RP11-109P14.8	ENSG00000235673		pseudogene	-4.60123	0.00601485
RP11-209A2.1	ENSG00000174572		pseudogene	-4.58794	0.0104546
AC079807.2	ENSG00000233230		antisense	-4.58353	0.0292025
CTD-2015H6.2	ENSG00000242706		pseudogene	-4.55242	0.0059194
RPS17P13	ENSG00000224706	ribosomal protein S17 pseudogene 13	pseudogene	-4.55199	5.81202e-09
FDPSP4	ENSG00000254793	farnesyl diphosphate synthase pseudogene 4	pseudogene	-4.52619	0.00287526
AC006539.2	ENSG00000240673		pseudogene	-4.5249	0.0135285
SNRPGP4	ENSG00000267203	small nuclear ribonucleoprotein polypeptide G pseudogene 4	pseudogene	-4.51773	0.02506
RP11-401N16.1	ENSG00000270723		pseudogene	-4.51761	0.0205824
TPT1P10	ENSG00000180221	tumor protein, translationally-controlled 1 pseudogene 10	pseudogene	-4.51321	0.0433778
RP11-597G23.1	ENSG00000270304		pseudogene	-4.51284	0.0478062
NAP1L2	ENSG00000186462	nucleosome assembly protein 1-like 2	protein_coding	-4.51076	0.0257814
UQCRBP2	ENSG00000227941	ubiquinol-cytochrome c reductase binding protein pseudogene 2	pseudogene	-4.50381	0.0251144
RP3-477O4.16	ENSG00000268340		lincRNA	-4.50307	0.0363063
HIST1H1D	ENSG00000124575	histone cluster 1, H1d	protein_coding	-4.50245	0.0248981
RP11-883G10.1	ENSG00000260109		pseudogene	-4.48556	0.029169
RP11-386I14.4	ENSG00000273338		antisense	-4.48492	0.0358639
RPL5P29	ENSG00000242208	ribosomal protein L5 pseudogene 29	pseudogene	-4.47775	0.00108218
RPL12P18	ENSG00000213400	ribosomal protein L12 pseudogene 18	pseudogene	-4.44816	0.00895147
RPS3P2	ENSG00000231307	ribosomal protein S3 pseudogene 2	pseudogene	-4.44769	0.0160279
RP1-29C18.9	ENSG00000213279		sense_intronic	-4.42884	0.0266282
PHBP4	ENSG00000230251	prohibitin pseudogene 4	pseudogene	-4.42819	0.0338389
MYL6P2	ENSG00000235808	myosin, light chain 6 pseudogene 2	pseudogene	-4.41906	0.0268376
RP5-916O11.1	ENSG00000241228		pseudogene	-4.40216	0.007651
NDUFB11P1	ENSG00000235547	NADH dehydrogenase (ubiquinone) 1 beta subcomplex, 11, pseudogene 1	pseudogene	-4.39759	0.038812
RP11-734C14.2	ENSG00000255266		pseudogene	-4.38589	6.12134e-06
AKR1B1P2	ENSG00000213452	aldo-keto reductase family 1, member B1 pseudogene 2	pseudogene	-4.38113	0.0461444
RPSAP47	ENSG00000188856	ribosomal protein SA pseudogene 47	pseudogene	-4.37613	0.0215402
HSP90B3P	ENSG00000203914	heat shock protein 90kDa beta (Grp94), member 3, pseudogene	pseudogene	-4.35447	0.0205995
PCNAP1	ENSG00000249065	proliferating cell nuclear antigen pseudogene 1	pseudogene	-4.33783	0.000738796
RP4-798A17.5	ENSG00000225704		pseudogene	-4.33094	0.0178858
AC074008.1	ENSG00000214484		pseudogene	-4.31977	3.96081e-09
MRPL48P1	ENSG00000238076	mitochondrial ribosomal protein L48 pseudogene 1	pseudogene	-4.31074	0.0284825
RP11-8P13.1	ENSG00000244743		pseudogene	-4.30694	0.0222553
TCEB1P31	ENSG00000256021	transcription elongation factor B (SIII), polypeptide 1 pseudogene 31	pseudogene	-4.29854	0.0204942
RPS3AP30	ENSG00000228744	ribosomal protein S3a pseudogene 30	pseudogene	-4.28768	1.5294e-06
CALM1P1	ENSG00000223467	calmodulin 1 (phosphorylase kinase, delta) pseudogene 1	pseudogene	-4.26693	0.0176101
MTHFD2P5	ENSG00000213530	methylenetetrahydrofolate dehydrogenase (NADP+ dependent) 2, methenyltetrahydrofolate cyclohydrolase pseudogene 5	pseudogene	-4.25286	0.00499666
CTD-2666L21.3	ENSG00000213293		pseudogene	-4.24287	0.0241915
RPL7AP66	ENSG00000175886	ribosomal protein L7a pseudogene 66	pseudogene	-4.24242	0.000373989
CENPF	ENSG00000117724	centromere protein F, 350/400kDa	protein_coding	-4.23701	1.28272e-37
RP11-155G15.3	ENSG00000249977		pseudogene	-4.22625	0.0169679
CTD-2315A10.1	ENSG00000258996		pseudogene	-4.22017	5.05978e-05
ZNF799	ENSG00000196466	zinc finger protein 799	protein_coding	-4.21288	0.018459
RP11-401E9.3	ENSG00000233990		pseudogene	-4.20427	0.00481733
RP11-432B6.1	ENSG00000243687		pseudogene	-4.19934	0.0420284
AC092106.1	ENSG00000224061		pseudogene	-4.17979	0.00472971
SNRPEP4	ENSG00000233270	small nuclear ribonucleoprotein polypeptide E pseudogene 4	pseudogene	-4.17913	0.0234572
RPL7P11	ENSG00000234619	ribosomal protein L7 pseudogene 11	pseudogene	-4.1718	0.0206946
RP1-177A13.1	ENSG00000220522		pseudogene	-4.17014	0.0391562
RPL9P29	ENSG00000267355	ribosomal protein L9 pseudogene 29	pseudogene	-4.16988	0.0304737
AC093850.1	ENSG00000216721		pseudogene	-4.1673	0.0262371
NFE2L2	ENSG00000116044	nuclear factor, erythroid 2-like 2	protein_coding	-4.15442	2.36751e-53
CTD-2122P11.1	ENSG00000251478		pseudogene	-4.11598	0.0165547
KB-1639H6.7	ENSG00000253556		pseudogene	-4.113	9.86886e-10
AC079305.5	ENSG00000226273		pseudogene	-4.10933	0.0416974
RP11-433P17.3	ENSG00000262118		pseudogene	-4.09071	0.0137067
MYL6P4	ENSG00000240677	myosin, light chain 6 pseudogene 4	pseudogene	-4.09036	0.00760242
RAB13	ENSG00000143545	RAB13, member RAS oncogene family	protein_coding	-4.08549	4.94191e-56
EEF1A1P36	ENSG00000223912	eukaryotic translation elongation factor 1 alpha 1 pseudogene 36	pseudogene	-4.06958	0.0013552
RP11-561G1.3	ENSG00000226888		pseudogene	-4.06456	0.0469074
RP11-550H2.2	ENSG00000230027		lincRNA	-4.05368	0.0013149
CTB-46B19.1	ENSG00000242683		pseudogene	-4.04644	0.00430426
RP5-837J1.1	ENSG00000243423		pseudogene	-4.04016	0.0233242
RPS7P7	ENSG00000240167	ribosomal protein S7 pseudogene 7	pseudogene	-4.0379	0.0339096
RPS11P1	ENSG00000235544	ribosomal protein S11 pseudogene 1	pseudogene	-4.03426	0.00752393
RP11-488I4.2	ENSG00000250213		pseudogene	-4.03051	0.0293537
KB-1205A7.1	ENSG00000254112		pseudogene	-4.02908	0.0245433
MIR616	ENSG00000208028	microRNA 616	miRNA	-4.02842	0.00586232
NCOA4	ENSG00000138293	nuclear receptor coactivator 4	protein_coding	-4.02119	6.79364e-34
RP3-455J7.3	ENSG00000231029		pseudogene	-4.01455	0.00781605
RP11-169I9.2	ENSG00000265883		pseudogene	-3.99646	0.00756467
CFL1P4	ENSG00000213026	cofilin 1 (non-muscle) pseudogene 4	pseudogene	-3.9919	0.00859997
RP11-345I18.6	ENSG00000228191		pseudogene	-3.98966	0.0406435
NIP7P3	ENSG00000218428	NIP7, nucleolar pre-rRNA processing protein pseudogene 3	pseudogene	-3.98551	0.0460012
RP11-58K22.2	ENSG00000255106		pseudogene	-3.98306	0.0366027
RPF2P1	ENSG00000225357	ribosome production factor 2 homolog (S. cerevisiae) pseudogene 1	pseudogene	-3.98095	0.0461117
AC017078.1	ENSG00000233829		pseudogene	-3.98036	2.71809e-05
RPS3AP22	ENSG00000240083	ribosomal protein S3a pseudogene 22	pseudogene	-3.9761	3.22254e-07
NAP1L1P1	ENSG00000254759	nucleosome assembly protein 1-like 1 pseudogene 1	pseudogene	-3.96998	0.0330611
RPSAP6	ENSG00000214629	ribosomal protein SA pseudogene 6	pseudogene	-3.96908	0.0401217
RP11-259P15.1	ENSG00000213157		pseudogene	-3.96903	0.00279682
AC079987.2	ENSG00000230617		pseudogene	-3.96284	0.0355775
RP11-475J5.10	ENSG00000271480		pseudogene	-3.96171	0.0206775
RP11-150L8.4	ENSG00000259585		pseudogene	-3.95968	0.0494447
ATP5G1P8	ENSG00000224948	ATP synthase, H+ transporting, mitochondrial Fo complex, subunit C1 (subunit 9) pseudogene 8	pseudogene	-3.94747	0.00148694
IMMTP1	ENSG00000229880	inner membrane protein, mitochondrial (mitofilin) pseudogene 1	pseudogene	-3.94078	0.004519
RPS15AP25	ENSG00000236191	ribosomal protein S15a pseudogene 25	pseudogene	-3.93518	0.00661267
PCNAP4	ENSG00000254544	proliferating cell nuclear antigen pseudogene 4	pseudogene	-3.93484	0.0211735
TBCAP1	ENSG00000226781	tubulin folding cofactor A pseudogene 1	pseudogene	-3.93407	8.71974e-05
HMGB1P38	ENSG00000243877	high mobility group box 1 pseudogene 38	pseudogene	-3.93215	0.00750189
RPL13P6	ENSG00000213176	ribosomal protein L13 pseudogene 6	pseudogene	-3.91211	7.70967e-05
NPM1P4	ENSG00000226703	nucleophosmin 1 (nucleolar phosphoprotein B23, numatrin) pseudogene 4	pseudogene	-3.90529	0.0101176
RP11-475J5.5	ENSG00000271207		pseudogene	-3.90305	0.000234648
RANP3	ENSG00000254500	RAN, member RAS oncogene family pseudogene 3	pseudogene	-3.89729	3.15953e-07
RP11-513G11.4	ENSG00000225742		lincRNA	-3.89511	8.77554e-07
RP11-466P24.2	ENSG00000254893		pseudogene	-3.88823	0.0477906
SNORA73B	ENSG00000200087	small nucleolar RNA, H/ACA box 73B	snoRNA	-3.88349	0.0312509
RPL18P10	ENSG00000214359	ribosomal protein L18 pseudogene 10	pseudogene	-3.8706	0.0034289
MAML2	ENSG00000184384	mastermind-like 2 (Drosophila)	protein_coding	-3.86521	1.5483e-13
RP11-1084J3.1	ENSG00000250914		pseudogene	-3.86363	0.0151619
RPL35AP12	ENSG00000227283	ribosomal protein L35a pseudogene 12	pseudogene	-3.85664	7.09037e-05
RP5-837O21.1	ENSG00000226960		pseudogene	-3.8446	6.34103e-09
NACAP2	ENSG00000180230	nascent-polypeptide-associated complex alpha polypeptide pseudogene 2	pseudogene	-3.83226	0.000505482
RP11-439L8.2	ENSG00000215899		pseudogene	-3.82584	0.0326304
TTC34	ENSG00000215912	tetratricopeptide repeat domain 34	protein_coding	-3.82403	0.0344886
EEF1A1P29	ENSG00000215093	eukaryotic translation elongation factor 1 alpha 1 pseudogene 29	pseudogene	-3.8234	8.30814e-08
CTD-2144E22.10	ENSG00000260809		pseudogene	-3.8146	0.0453406
RPL7P53	ENSG00000237475	ribosomal protein L7 pseudogene 53	pseudogene	-3.80551	0.000497724
COX5BP1	ENSG00000248448	cytochrome c oxidase subunit Vb pseudogene 1	pseudogene	-3.79031	0.00911986
EEF1B2P4	ENSG00000257119	eukaryotic translation elongation factor 1 beta 2 pseudogene 4	pseudogene	-3.78421	0.0226385
RPL21P17	ENSG00000214073	ribosomal protein L21 pseudogene 17	pseudogene	-3.77738	0.014926
AC087163.2	ENSG00000232344		pseudogene	-3.77723	0.000818587
RPL18AP7	ENSG00000232439	ribosomal protein L18a pseudogene 7	pseudogene	-3.77224	0.000624245
AC008850.3	ENSG00000227836		pseudogene	-3.76748	0.00105715
CEP290	ENSG00000198707	centrosomal protein 290kDa	protein_coding	-3.76711	1.76691e-14
EEF1A1P15	ENSG00000213704	eukaryotic translation elongation factor 1 alpha 1 pseudogene 15	pseudogene	-3.76699	0.00848699
RPL3P9	ENSG00000240540	ribosomal protein L3 pseudogene 9	pseudogene	-3.75425	5.71081e-06
UBE2CP3	ENSG00000250384	ubiquitin-conjugating enzyme E2C pseudogene 3	pseudogene	-3.74322	0.0367675
ZKSCAN2	ENSG00000155592	zinc finger with KRAB and SCAN domains 2	protein_coding	-3.73966	2.10307e-50
RANP5	ENSG00000228054	RAN, member RAS oncogene family pseudogene 5	pseudogene	-3.73639	3.55681e-10
RP3-329A5.1	ENSG00000217004		pseudogene	-3.73178	0.0453247
AC092573.2	ENSG00000236391		pseudogene	-3.72935	0.0116549
RP11-115P21.1	ENSG00000267585		pseudogene	-3.72063	0.0229127
RANP2	ENSG00000232391	RAN, member RAS oncogene family pseudogene 2	pseudogene	-3.71018	0.0338666
RPS4XP4	ENSG00000215520	ribosomal protein S4X pseudogene 4	pseudogene	-3.69702	0.0168362
SLC25A5P6	ENSG00000213332	solute carrier family 25 (mitochondrial carrier; adenine nucleotide translocator), member 5 pseudogene 6	pseudogene	-3.69375	0.0380303
FN3K	ENSG00000167363	fructosamine 3 kinase	protein_coding	-3.68494	1.58662e-32
RAG1	ENSG00000166349	recombination activating gene 1	protein_coding	-3.68228	0.0322084
RP11-159H3.1	ENSG00000236762		pseudogene	-3.68124	1.09389e-05
HMGB1P14	ENSG00000180189	high mobility group box 1 pseudogene 14	pseudogene	-3.66935	0.00708836
RP11-309P22.1	ENSG00000230809		pseudogene	-3.667	6.4465e-05
CTD-2061E19.1	ENSG00000240388		pseudogene	-3.63604	0.0263571
RPS4XP9	ENSG00000217404	ribosomal protein S4X pseudogene 9	pseudogene	-3.63595	0.029218
RP1-22N22.1	ENSG00000226436		pseudogene	-3.60827	0.0280296
RPL4P2	ENSG00000232341	ribosomal protein L4 pseudogene 2	pseudogene	-3.60339	4.03725e-05
RPS8P3	ENSG00000215457	ribosomal protein S8 pseudogene 3	pseudogene	-3.59666	0.0101176
AC006445.6	ENSG00000242209		pseudogene	-3.59162	1.24608e-06
RP11-389O22.4	ENSG00000233839		pseudogene	-3.5868	0.000274199
RP11-15A1.3	ENSG00000267058		lincRNA	-3.58345	2.25945e-11
AC007618.3	ENSG00000203648		pseudogene	-3.57818	0.00172932
RPS4XP1	ENSG00000214203	ribosomal protein S4X pseudogene 1	pseudogene	-3.57782	0.00541858
H2AFJ	ENSG00000246705	H2A histone family, member J	protein_coding	-3.5725	1.98254e-10
LINC00052	ENSG00000259527	long intergenic non-protein coding RNA 52	lincRNA	-3.57044	2.82346e-12
FAM159B	ENSG00000145642	family with sequence similarity 159, member B	protein_coding	-3.56918	2.53949e-05
HSPA8P5	ENSG00000256356	heat shock 70kDa protein 8 pseudogene 5	pseudogene	-3.55171	1.22119e-07
CALML3	ENSG00000178363	calmodulin-like 3	protein_coding	-3.55035	0.0406446
XXbac-BPG308K3.6	ENSG00000225595		lincRNA	-3.54217	5.60343e-06
YLPM1	ENSG00000119596	YLP motif containing 1	protein_coding	-3.53985	3.27911e-65
ELOF1	ENSG00000130165	elongation factor 1 homolog (S. cerevisiae)	protein_coding	-3.52425	9.98996e-51
RP11-485O10.2	ENSG00000259670		antisense	-3.52075	0.0212154
BTF3P6	ENSG00000233956	basic transcription factor 3 pseudogene 6	pseudogene	-3.51653	0.0347235
RPS7P5	ENSG00000217327	ribosomal protein S7 pseudogene 5	pseudogene	-3.51492	0.0328566
AC097711.1	ENSG00000236530		pseudogene	-3.51069	0.00212675
RPL30P14	ENSG00000243256	ribosomal protein L30 pseudogene 14	pseudogene	-3.50457	4.10673e-05
USB1	ENSG00000103005	U6 snRNA biogenesis 1	protein_coding	-3.50223	2.34295e-22
TXNP3	ENSG00000234388	thioredoxin pseudogene 3	pseudogene	-3.4982	0.0003836
ATP5C1P1	ENSG00000224004	ATP synthase, H+ transporting, mitochondrial F1 complex, gamma polypeptide 1 pseudogene 1	pseudogene	-3.49407	0.00326104
CEP152	ENSG00000103995	centrosomal protein 152kDa	protein_coding	-3.48186	1.60326e-37
RP11-846F4.6	ENSG00000240103		pseudogene	-3.47911	1.45577e-05
ATP5F1P7	ENSG00000261424	ATP synthase, H+ transporting, mitochondrial Fo complex, subunit B1 pseudogene 7	pseudogene	-3.47529	0.0126514
RP11-254B13.4	ENSG00000234040		pseudogene	-3.46527	0.00582715
RP4-633I8.3	ENSG00000226545		pseudogene	-3.45625	0.0149073
CSMD3	ENSG00000164796	CUB and Sushi multiple domains 3	protein_coding	-3.45119	1.82597e-05
CTC-448F2.6	ENSG00000266910		pseudogene	-3.44683	0.0494939
HSPA8P7	ENSG00000224773	heat shock 70kDa protein 8 pseudogene 7	pseudogene	-3.44412	4.17609e-05
HSPA8P4	ENSG00000248610	heat shock 70kDa protein 8 pseudogene 4	pseudogene	-3.4397	6.27665e-06
MRPS6P2	ENSG00000237130	mitochondrial ribosomal protein S6 pseudogene 2	pseudogene	-3.43861	0.0112244
AC090286.2	ENSG00000235672		pseudogene	-3.42567	0.0017376
RP3-477O4.14	ENSG00000230155		antisense	-3.42314	1.70835e-19
RP11-538P18.1	ENSG00000243314		pseudogene	-3.41697	0.000195877
AC006483.5	ENSG00000228974		pseudogene	-3.40843	0.00664666
AMOT	ENSG00000126016	angiomotin	protein_coding	-3.40586	4.36215e-29
LA16c-352F10.1	ENSG00000262154		pseudogene	-3.40081	0.000666387
AC079305.10	ENSG00000222043		antisense	-3.39518	3.13559e-10
H1F0	ENSG00000189060	H1 histone family, member 0	protein_coding	-3.39256	2.9921e-07
EEF1GP8	ENSG00000234125	eukaryotic translation elongation factor 1 gamma pseudogene 8	pseudogene	-3.38542	0.00661267
hsa-mir-6723	ENSG00000237973	hsa-mir-6723	pseudogene	-3.38048	0.00417913
RPL21P121	ENSG00000237382	ribosomal protein L21 pseudogene 121	pseudogene	-3.37933	0.0317582
RPL23AP81	ENSG00000242748	ribosomal protein L23a pseudogene 81	pseudogene	-3.3759	0.00241855
AC018462.2	ENSG00000229839		antisense	-3.37041	0.000218956
RP5-1011O1.2	ENSG00000232498		antisense	-3.36384	0.00735409
RP11-167P22.4	ENSG00000230609		pseudogene	-3.36191	0.0108139
RPS10P21	ENSG00000232881	ribosomal protein S10 pseudogene 21	pseudogene	-3.35994	0.000733929
KB-1683C8.1	ENSG00000213750		pseudogene	-3.35817	1.07328e-08
RP11-350G13.1	ENSG00000226327		pseudogene	-3.35679	0.0109483
RPL37AP8	ENSG00000176343	ribosomal protein L37a pseudogene 8	pseudogene	-3.34892	4.97205e-09
HSPE1P7	ENSG00000270945	heat shock 10kDa protein 1 pseudogene 7	pseudogene	-3.34577	0.0344886
RP3-507I15.1	ENSG00000214925		pseudogene	-3.34499	0.0338449
RP11-466F5.3	ENSG00000230175		pseudogene	-3.34113	0.00110557
RP13-15M17.1	ENSG00000231181		pseudogene	-3.33988	0.0156048
RP11-107F6.4	ENSG00000270702		pseudogene	-3.33824	0.0318841
AKR1B1P7	ENSG00000266899	aldo-keto reductase family 1, member B1 pseudogene 7	pseudogene	-3.33483	0.0110342
ZFHX4	ENSG00000091656	zinc finger homeobox 4	protein_coding	-3.33139	6.12939e-14
RP11-307I14.2	ENSG00000220105		pseudogene	-3.33121	0.000478707
RPS7P6	ENSG00000215278	ribosomal protein S7 pseudogene 6	pseudogene	-3.33059	6.12401e-05
RP11-229A12.2	ENSG00000237186		pseudogene	-3.32814	0.000658147
RPL3P3	ENSG00000243388	ribosomal protein L3 pseudogene 3	pseudogene	-3.3211	1.11801e-05
RP13-926M18.1	ENSG00000237490		pseudogene	-3.31892	0.000126265
RPL18AP15	ENSG00000236189	ribosomal protein L18a pseudogene 15	pseudogene	-3.31837	5.48303e-08
MTND1P16	ENSG00000239586	MT-ND1 pseudogene 16	pseudogene	-3.31804	0.00195221
NHP2P2	ENSG00000213786	NHP2 ribonucleoprotein pseudogene 2	pseudogene	-3.31765	1.2839e-05
HIST1H2AI	ENSG00000196747	histone cluster 1, H2ai	protein_coding	-3.3134	1.92428e-08
ACTC1	ENSG00000159251	actin, alpha, cardiac muscle 1	protein_coding	-3.30657	0.000657638
AC026166.2	ENSG00000233026		pseudogene	-3.30532	7.43017e-09
AC007016.3	ENSG00000249930		pseudogene	-3.3037	0.000919429
CTB-92J24.2	ENSG00000269397		sense_intronic	-3.29417	0.00638109
FTLP5	ENSG00000266989	ferritin, light polypeptide pseudogene 5	pseudogene	-3.29309	5.99115e-06
AC011322.1	ENSG00000233487		pseudogene	-3.29296	0.00102799
MAP1LC3A	ENSG00000101460	microtubule-associated protein 1 light chain 3 alpha	protein_coding	-3.29182	0.0229409
RPL7P31	ENSG00000235379	ribosomal protein L7 pseudogene 31	pseudogene	-3.28503	0.0169912
ASAH2B	ENSG00000204147	N-acylsphingosine amidohydrolase (non-lysosomal ceramidase) 2B	protein_coding	-3.28209	0.00780614
AP000797.2	ENSG00000239600		pseudogene	-3.27868	0.0207365
RP11-864G5.1	ENSG00000243777		pseudogene	-3.27829	5.32588e-05
EEF1A1P38	ENSG00000261557	eukaryotic translation elongation factor 1 alpha 1 pseudogene 38	pseudogene	-3.27799	0.00187643
AC009480.4	ENSG00000229143		pseudogene	-3.27586	0.00735127
RP11-229M1.2	ENSG00000214908		pseudogene	-3.27554	0.00317189
RGS5	ENSG00000143248	regulator of G-protein signaling 5	protein_coding	-3.27503	0.0294186
PLBD2	ENSG00000151176	phospholipase B domain containing 2	protein_coding	-3.27101	2.31441e-14
AHNAK2	ENSG00000185567	AHNAK nucleoprotein 2	protein_coding	-3.26762	6.14948e-19
RP4-580O19.2	ENSG00000235907		pseudogene	-3.26513	0.00131437
CCT7P1	ENSG00000217733	chaperonin containing TCP1, subunit 7 (eta) pseudogene 1	pseudogene	-3.26311	0.0440964
RPL9P18	ENSG00000213309	ribosomal protein L9 pseudogene 18	pseudogene	-3.25851	0.0319808
NHSL2	ENSG00000204131	NHS-like 2	protein_coding	-3.25535	5.94908e-13
MT1B	ENSG00000169688	metallothionein 1B	protein_coding	-3.24135	0.000131399
ERC1	ENSG00000082805	ELKS/RAB6-interacting/CAST family member 1	protein_coding	-3.24024	2.30455e-90
RP11-61A14.2	ENSG00000261705		lincRNA	-3.23761	0.00185797
RP11-151H2.1	ENSG00000260483		pseudogene	-3.23713	0.0138832
RP11-460I13.6	ENSG00000238231		pseudogene	-3.22877	0.0147597
RPS3P1	ENSG00000230935	ribosomal protein S3 pseudogene 1	pseudogene	-3.22844	0.0020489
EEF1A1P25	ENSG00000241429	eukaryotic translation elongation factor 1 alpha 1 pseudogene 25	pseudogene	-3.22745	0.000305565
RP11-666G4.1	ENSG00000229031		pseudogene	-3.22128	8.99786e-10
RP11-603J24.7	ENSG00000237493		pseudogene	-3.22005	0.000380586
RP11-474J18.1	ENSG00000249448		pseudogene	-3.21345	1.4311e-06
RP11-488L18.1	ENSG00000214144		pseudogene	-3.20788	0.0400704
RP5-1091N2.3	ENSG00000229324		pseudogene	-3.20587	0.0466013
SNAPC1	ENSG00000023608	small nuclear RNA activating complex, polypeptide 1, 43kDa	protein_coding	-3.19789	1.29833e-06
RPSAP55	ENSG00000214896	ribosomal protein SA pseudogene 55	pseudogene	-3.19724	0.0175223
GDI2P1	ENSG00000229165	GDP dissociation inhibitor 2 pseudogene 1	pseudogene	-3.18979	0.0214716
RP11-114M5.3	ENSG00000254103		pseudogene	-3.1883	1.23432e-08
RP11-51F16.5	ENSG00000263883		pseudogene	-3.1805	0.0458385
PPIAP15	ENSG00000244196	peptidylprolyl isomerase A (cyclophilin A) pseudogene 15	pseudogene	-3.17982	1.02356e-06
CTD-2396E7.9	ENSG00000268203		antisense	-3.17074	6.90674e-08
CTD-2179L22.1	ENSG00000253558		pseudogene	-3.16824	4.7706e-08
TPT1P14	ENSG00000235929	tumor protein, translationally-controlled 1 pseudogene 14	pseudogene	-3.16628	0.00294802
RPL34P26	ENSG00000223676	ribosomal protein L34 pseudogene 26	pseudogene	-3.16521	8.92858e-06
RP4-803A2.1	ENSG00000217644		pseudogene	-3.16024	7.99183e-07
RP11-159F24.2	ENSG00000188850		pseudogene	-3.15941	0.032783
CTD-2666L21.2	ENSG00000234750		pseudogene	-3.15938	7.27154e-06
RPLP2P1	ENSG00000214374	ribosomal protein, large P2, pseudogene 1	pseudogene	-3.15625	0.00290747
RP11-382D12.2	ENSG00000271387		lincRNA	-3.15436	0.00775044
PTMAP2	ENSG00000197744	prothymosin, alpha pseudogene 2 (gene sequence 32)	pseudogene	-3.15306	8.47127e-05
RNF125	ENSG00000101695	ring finger protein 125, E3 ubiquitin protein ligase	protein_coding	-3.15247	0.000737286
CTC-444N24.8	ENSG00000268713		lincRNA	-3.14693	0.000123072
RP11-472I20.1	ENSG00000243721		pseudogene	-3.14651	1.84146e-05
EIF4A1P5	ENSG00000226161	eukaryotic translation initiation factor 4A1 pseudogene 5	pseudogene	-3.14293	0.00142451
RP11-474G23.3	ENSG00000273064		antisense	-3.13147	0.000790427
CBX3P2	ENSG00000266405	chromobox homolog 3 pseudogene 2	pseudogene	-3.12971	0.0188503
EEF1A1P22	ENSG00000259612	eukaryotic translation elongation factor 1 alpha 1 pseudogene 22	pseudogene	-3.12579	1.50695e-07
RPL10P1	ENSG00000217026	ribosomal protein L10 pseudogene 1	pseudogene	-3.12392	0.00801832
RPS10P16	ENSG00000239917	ribosomal protein S10 pseudogene 16	pseudogene	-3.11803	0.0260668
RP11-28P17.3	ENSG00000229753		pseudogene	-3.11556	0.00196686
NEFL	ENSG00000104725	neurofilament, light polypeptide	processed_transcript	-3.10513	1.85545e-38
MTND1P26	ENSG00000234576	MT-ND1 pseudogene 26	pseudogene	-3.10434	2.0592e-05
RPL27AP5	ENSG00000182383	ribosomal protein L27a pseudogene 5	pseudogene	-3.10162	0.00489304
RPL15P18	ENSG00000228501	ribosomal protein L15 pseudogene 18	pseudogene	-3.10044	5.60233e-06
RPL7AP8	ENSG00000230507	ribosomal protein L7a pseudogene 8	pseudogene	-3.09806	0.0283823
RANP6	ENSG00000213370	RAN, member RAS oncogene family pseudogene 6	pseudogene	-3.0978	3.27332e-11
FAM122B	ENSG00000156504	family with sequence similarity 122B	protein_coding	-3.09488	2.46351e-14
RP11-264F23.1	ENSG00000213970		pseudogene	-3.08833	2.05681e-07
RP11-166J22.1	ENSG00000249851		pseudogene	-3.08768	0.0214063
CTB-33G10.1	ENSG00000243829		pseudogene	-3.08758	0.00417949
RPL27AP8	ENSG00000229423	ribosomal protein L27a pseudogene 8	pseudogene	-3.08502	0.0022796
RP11-1057B8.1	ENSG00000244413		pseudogene	-3.08425	0.0474582
SNRPFP2	ENSG00000229786	small nuclear ribonucleoprotein polypeptide F pseudogene 2	pseudogene	-3.08307	0.00316724
RPL19P14	ENSG00000240870	ribosomal protein L19 pseudogene 14	pseudogene	-3.07505	0.000254616
LA16c-306E5.1	ENSG00000240311		pseudogene	-3.07328	5.42212e-05
AC007246.3	ENSG00000231312		antisense	-3.06259	1.41767e-22
ADH7	ENSG00000196344	alcohol dehydrogenase 7 (class IV), mu or sigma polypeptide	protein_coding	-3.05929	0.0217145
MAP1B	ENSG00000131711	microtubule-associated protein 1B	protein_coding	-3.0591	2.40877e-35
RP11-190C22.1	ENSG00000242052		pseudogene	-3.05795	0.0040076
NOVA1	ENSG00000139910	neuro-oncological ventral antigen 1	protein_coding	-3.04963	0.00262966
LDHAP5	ENSG00000213574	lactate dehydrogenase A pseudogene 5	pseudogene	-3.0468	4.25045e-10
RP11-759L5.2	ENSG00000235071		pseudogene	-3.04052	0.000142081
AC013410.1	ENSG00000237016		pseudogene	-3.038	2.60939e-08
GAPDHP51	ENSG00000236973	glyceraldehyde 3 phosphate dehydrogenase pseudogene 51	pseudogene	-3.03431	0.0405647
PKMP5	ENSG00000215057	pyruvate kinase, muscle pseudogene 5	pseudogene	-3.03385	0.000519899
EIF5AP2	ENSG00000267679	eukaryotic translation initiation factor 5A pseudogene 2	pseudogene	-3.03324	0.0404675
CCT8P1	ENSG00000226015	chaperonin containing TCP1, subunit 8 (theta) pseudogene 1	pseudogene	-3.03298	3.00466e-05
PHBP3	ENSG00000228121	prohibitin pseudogene 3	pseudogene	-3.02472	0.000639668
RP5-1116H23.1	ENSG00000234573		pseudogene	-3.02284	0.0309344
RPL12P2	ENSG00000216412	ribosomal protein L12 pseudogene 2	pseudogene	-3.01612	0.000130792
RP11-388B24.4	ENSG00000235377		pseudogene	-3.01149	0.000696608
FTH1P25	ENSG00000232792	ferritin, heavy polypeptide 1 pseudogene 25	pseudogene	-3.01048	0.0202671
RP5-1097F14.1	ENSG00000229595		pseudogene	-3.00272	2.3134e-12
RANP4	ENSG00000225125	RAN, member RAS oncogene family pseudogene 4	pseudogene	-2.99975	2.15576e-08
HSP90AB7P	ENSG00000235838	heat shock protein 90kDa alpha (cytosolic), class B member 7, pseudogene	pseudogene	-2.99766	0.0140354
CTD-2375G15.1	ENSG00000205644		pseudogene	-2.98945	2.92408e-05
RP1-140K8.2	ENSG00000218472		pseudogene	-2.97733	1.49361e-07
ESRRG	ENSG00000196482	estrogen-related receptor gamma	protein_coding	-2.9723	0.0179009
RP11-200A13.1	ENSG00000243939		pseudogene	-2.97199	0.0280372
RPL5P30	ENSG00000243431	ribosomal protein L5 pseudogene 30	pseudogene	-2.97121	0.0399493
RPL21P65	ENSG00000216977	ribosomal protein L21 pseudogene 65	pseudogene	-2.97004	0.0332289
EEF1A1P10	ENSG00000243746	eukaryotic translation elongation factor 1 alpha 1 pseudogene 10	pseudogene	-2.96874	0.00208781
RP11-366M4.17	ENSG00000249617		pseudogene	-2.96662	0.00479651
RPL18P13	ENSG00000244485	ribosomal protein L18 pseudogene 13	pseudogene	-2.96368	0.00510151
KCNJ10	ENSG00000177807	potassium inwardly-rectifying channel, subfamily J, member 10	protein_coding	-2.96064	0.000330311
AC011753.6	ENSG00000230603		pseudogene	-2.95495	0.000780099
HIST1H3G	ENSG00000256018	histone cluster 1, H3g	protein_coding	-2.94236	0.0439507
RP11-129B9.1	ENSG00000237774		pseudogene	-2.93908	0.00116635
TPT1P4	ENSG00000217027	tumor protein, translationally-controlled 1 pseudogene 4	pseudogene	-2.9388	0.000169875
CYCSP10	ENSG00000232901	cytochrome c, somatic pseudogene 10	pseudogene	-2.93668	0.009738
RP11-303E16.2	ENSG00000261061		sense_intronic	-2.93598	1.11566e-11
RP3-445O10.1	ENSG00000235089		pseudogene	-2.92635	0.00702585
RP11-315J22.5	ENSG00000234371		pseudogene	-2.92565	0.000283937
CEP250	ENSG00000126001	centrosomal protein 250kDa	protein_coding	-2.92494	9.99827e-70
RP11-343B5.1	ENSG00000233597		pseudogene	-2.91859	5.99115e-06
FDPSP6	ENSG00000233676	farnesyl diphosphate synthase pseudogene 6	pseudogene	-2.91402	0.0050323
AC013437.7	ENSG00000231766		pseudogene	-2.91159	0.000350245
TCEB2P2	ENSG00000255262	transcription elongation factor B (SIII), polypeptide 2 (18kDa, elongin B) pseudogene 2	pseudogene	-2.9107	0.000130011
RP11-534L20.4	ENSG00000234981		pseudogene	-2.90984	0.0220075
TDPX2	ENSG00000214121	thioredoxin-dependent peroxide reductase 2	pseudogene	-2.90264	5.7619e-05
RP11-214N15.5	ENSG00000234017		pseudogene	-2.9024	0.000741425
DSP	ENSG00000096696	desmoplakin	protein_coding	-2.90237	0.00159887
ATP5BP1	ENSG00000231635	ATP synthase, H+ transporting, mitochondrial F1 complex, beta polypeptide pseudogene 1	pseudogene	-2.89622	0.000662426
PSMA2P1	ENSG00000254582	proteasome (prosome, macropain) subunit, alpha type, 2 pseudogene 1	pseudogene	-2.89442	2.17027e-05
PHBP9	ENSG00000230224	prohibitin pseudogene 9	pseudogene	-2.89255	0.0196958
HSP90AA5P	ENSG00000205955	heat shock protein 90kDa alpha (cytosolic), class A member 5, pseudogene	pseudogene	-2.89037	0.000124377
EIF3EP1	ENSG00000234882	eukaryotic translation initiation factor 3, subunit E pseudogene 1	pseudogene	-2.88928	0.0271513
MT-CO1	ENSG00000198804	mitochondrially encoded cytochrome c oxidase I	protein_coding	-2.88927	5.70045e-32
SNRPD2P1	ENSG00000228938	small nuclear ribonucleoprotein D2 pseudogene 1	pseudogene	-2.88789	0.000560476
FAM184A	ENSG00000111879	family with sequence similarity 184, member A	protein_coding	-2.88226	1.96921e-12
RPL7P59	ENSG00000225918	ribosomal protein L7 pseudogene 59	pseudogene	-2.87827	0.0394447
AC093107.7	ENSG00000223718		pseudogene	-2.87278	0.0181271
H3F3C	ENSG00000188375	H3 histone, family 3C	protein_coding	-2.87103	5.29528e-13
PPDPF	ENSG00000125534	pancreatic progenitor cell differentiation and proliferation factor	protein_coding	-2.86854	1.80243e-10
HSP90AB6P	ENSG00000235137	heat shock protein 90kDa alpha (cytosolic), class B member 6, pseudogene	pseudogene	-2.86806	6.0762e-08
RP11-405A12.1	ENSG00000256849		pseudogene	-2.86441	0.00270227
RP5-1174J21.2	ENSG00000229822		pseudogene	-2.86153	0.00683043
GAPDHP68	ENSG00000233876	glyceraldehyde 3 phosphate dehydrogenase pseudogene 68	pseudogene	-2.85492	0.000168765
RPL7P27	ENSG00000220069	ribosomal protein L7 pseudogene 27	pseudogene	-2.85067	0.00328978
ANKRD19P	ENSG00000187984	ankyrin repeat domain 19, pseudogene	pseudogene	-2.84761	0.0079278
ANP32B	ENSG00000136938	acidic (leucine-rich) nuclear phosphoprotein 32 family, member B	protein_coding	-2.84657	3.90931e-34
AC092798.2	ENSG00000213872		pseudogene	-2.84234	0.000263855
AC009362.2	ENSG00000233287		pseudogene	-2.84189	0.0367519
RP11-956J14.2	ENSG00000253564		pseudogene	-2.83837	0.013649
CAMK2N1	ENSG00000162545	calcium/calmodulin-dependent protein kinase II inhibitor 1	protein_coding	-2.83089	3.25663e-08
RP11-5P22.1	ENSG00000234838		pseudogene	-2.83077	1.13344e-05
PHBP10	ENSG00000232665	prohibitin pseudogene 10	pseudogene	-2.82873	0.00527079
QSER1	ENSG00000060749	glutamine and serine rich 1	protein_coding	-2.82813	2.04019e-10
TUBB4A	ENSG00000104833	tubulin, beta 4A class IVa	protein_coding	-2.82784	2.14058e-13
CTC-260E6.6	ENSG00000267383		antisense	-2.82381	0.0483423
RPL5P5	ENSG00000213051	ribosomal protein L5 pseudogene 5	pseudogene	-2.81708	0.00686628
AF131216.5	ENSG00000255020		antisense	-2.81559	0.0072439
NCOR1	ENSG00000141027	nuclear receptor corepressor 1	protein_coding	-2.812	1.14937e-38
CTD-2186M15.1	ENSG00000230829		pseudogene	-2.81199	0.0097862
RP11-57C19.2	ENSG00000232172		pseudogene	-2.807	0.00454528
RPL10L	ENSG00000165496	ribosomal protein L10-like	protein_coding	-2.80548	7.98247e-07
RPS27AP3	ENSG00000226144	ribosomal protein S27a pseudogene 3	pseudogene	-2.80326	0.000221257
RP11-364L4.1	ENSG00000228981		pseudogene	-2.80238	1.20951e-05
EEF1DP5	ENSG00000213130	eukaryotic translation elongation factor 1 delta pseudogene 5	pseudogene	-2.80237	0.00101978
ZBTB6	ENSG00000186130	zinc finger and BTB domain containing 6	protein_coding	-2.80173	0.0021644
CENPE	ENSG00000138778	centromere protein E, 312kDa	protein_coding	-2.80045	3.38761e-09
S100A6	ENSG00000197956	S100 calcium binding protein A6	protein_coding	-2.79978	2.89841e-10
SLC25A44	ENSG00000160785	solute carrier family 25, member 44	protein_coding	-2.79945	3.31925e-15
SLC25A5P5	ENSG00000226421	solute carrier family 25 (mitochondrial carrier; adenine nucleotide translocator), member 5 pseudogene 5	pseudogene	-2.79828	2.46379e-05
GAPDHP14	ENSG00000236056	glyceraldehyde-3-phosphate dehydrogenase pseudogene 14	pseudogene	-2.79747	1.88847e-08
ALMS1-IT1	ENSG00000230002	ALMS1 intronic transcript 1 (non-protein coding)	sense_intronic	-2.79711	0.0423318
RPS18P13	ENSG00000243455	ribosomal protein S18 pseudogene 13	pseudogene	-2.7884	1.49619e-06
PKMP1	ENSG00000236480	pyruvate kinase, muscle pseudogene 1	pseudogene	-2.78742	0.00053894
RPL19P12	ENSG00000224415	ribosomal protein L19 pseudogene 12	pseudogene	-2.78237	8.10361e-05
PGAM1P2	ENSG00000225639	phosphoglycerate mutase 1 pseudogene 2	pseudogene	-2.7823	0.00307918
RP1-199H16.6	ENSG00000224279		pseudogene	-2.77786	0.0304644
CTD-2396E7.10	ENSG00000268191		antisense	-2.77557	1.88413e-14
RPL17P50	ENSG00000213700	ribosomal protein L17 pseudogene 50	pseudogene	-2.77437	0.0262301
RP11-471L13.3	ENSG00000263648		pseudogene	-2.77219	0.0330238
RP11-385J23.1	ENSG00000213772		pseudogene	-2.77215	0.0475023
RPS17P2	ENSG00000197575	ribosomal protein S17 pseudogene 2	pseudogene	-2.76867	0.0408224
RP11-305L7.5	ENSG00000230147		pseudogene	-2.76856	7.63595e-07
RP11-713P14.1	ENSG00000240881		pseudogene	-2.76536	0.0161378
CXXC4	ENSG00000168772	CXXC finger protein 4	protein_coding	-2.76314	0.000440119
UBBP3	ENSG00000223962	ubiquitin B pseudogene 3	pseudogene	-2.76222	0.00575569
RP11-378G13.2	ENSG00000219951		pseudogene	-2.7553	7.78808e-05
CTB-85P21.1	ENSG00000213488		pseudogene	-2.75307	0.00128876
RPS23P7	ENSG00000239527	ribosomal protein S23 pseudogene 7	pseudogene	-2.75079	0.0120166
PCBP2	ENSG00000197111	poly(rC) binding protein 2	protein_coding	-2.7505	2.07154e-12
UBBP1	ENSG00000230037	ubiquitin B pseudogene 1	pseudogene	-2.74975	1.22387e-07
RP11-543E8.2	ENSG00000235817		pseudogene	-2.74623	0.0110925
FANCM	ENSG00000187790	Fanconi anemia, complementation group M	protein_coding	-2.74487	7.49551e-08
RP11-1042B17.1	ENSG00000244756		pseudogene	-2.7317	0.000421648
KLHL26	ENSG00000167487	kelch-like family member 26	protein_coding	-2.73154	2.51664e-09
RP11-244H3.1	ENSG00000241014		processed_transcript	-2.73039	0.0207799
RP11-815J21.2	ENSG00000259375		antisense	-2.72729	0.018276
RP11-179H18.5	ENSG00000227437		pseudogene	-2.72513	0.00156763
MYADM	ENSG00000179820	myeloid-associated differentiation marker	protein_coding	-2.72352	7.25494e-09
RP5-827C21.1	ENSG00000235605		pseudogene	-2.72237	0.00110903
RP11-147K6.2	ENSG00000251285		pseudogene	-2.71284	0.000197694
RP11-10B2.1	ENSG00000230916		pseudogene	-2.71172	2.48949e-05
MT-ND4L	ENSG00000212907	mitochondrially encoded NADH dehydrogenase 4L	protein_coding	-2.71146	3.42557e-16
RPS5P2	ENSG00000224598	ribosomal protein S5 pseudogene 2	pseudogene	-2.71031	0.0266596
PPIAP9	ENSG00000219797	peptidylprolyl isomerase A (cyclophilin A) pseudogene 9	pseudogene	-2.69661	4.23999e-06
HINT1P1	ENSG00000231531	histidine triad nucleotide binding protein 1 pseudogene 1	pseudogene	-2.69385	0.0317194
GAPDHP46	ENSG00000224678	glyceraldehyde 3 phosphate dehydrogenase pseudogene 46	pseudogene	-2.69241	0.02776
CTC-543D15.1	ENSG00000260112		pseudogene	-2.69172	0.0450328
CTD-2290C23.1	ENSG00000224282		pseudogene	-2.68978	0.00640837
NFKBIA	ENSG00000100906	nuclear factor of kappa light polypeptide gene enhancer in B-cells inhibitor, alpha	protein_coding	-2.68831	5.39555e-22
RP11-481K9.4	ENSG00000225185		pseudogene	-2.68794	3.7358e-07
C11orf82	ENSG00000165490	chromosome 11 open reading frame 82	protein_coding	-2.68754	1.66256e-07
RPS20P10	ENSG00000233971	ribosomal protein S20 pseudogene 10	pseudogene	-2.6845	0.00420202
C5orf51	ENSG00000205765	chromosome 5 open reading frame 51	protein_coding	-2.68284	2.12597e-19
RP11-824M15.3	ENSG00000267669		pseudogene	-2.67852	6.17392e-15
AC015977.5	ENSG00000225024		pseudogene	-2.67565	0.00191191
RP3-342P20.2	ENSG00000228477		pseudogene	-2.67361	0.000350042
CEP85L	ENSG00000111860	centrosomal protein 85kDa-like	protein_coding	-2.66991	7.17993e-14
MT-ND5	ENSG00000198786	mitochondrially encoded NADH dehydrogenase 5	protein_coding	-2.66328	1.51554e-21
RPL38P1	ENSG00000241993	ribosomal protein L38 pseudogene 1	pseudogene	-2.66325	0.0111509
TECRP2	ENSG00000248565	trans-2,3-enoyl-CoA reductase pseudogene 2	pseudogene	-2.66212	0.0316193
QRICH2	ENSG00000129646	glutamine rich 2	protein_coding	-2.66111	5.68769e-12
RP11-1O7.1	ENSG00000231735		pseudogene	-2.6575	0.00244175
AC114752.2	ENSG00000236148		pseudogene	-2.65582	0.00866165
RP11-699A7.1	ENSG00000236929		pseudogene	-2.65495	0.000121975
FAM180B	ENSG00000196666	family with sequence similarity 180, member B	protein_coding	-2.65326	1.9689e-27
RP11-100N21.1	ENSG00000242262		pseudogene	-2.65276	1.56074e-06
AC005102.1	ENSG00000219039		pseudogene	-2.65073	0.0128954
RP11-42D20.1	ENSG00000233565		pseudogene	-2.64736	0.00278483
RPL23AP78	ENSG00000269244	ribosomal protein L23a pseudogene 78	pseudogene	-2.6452	0.00380391
HIST3H2A	ENSG00000181218	histone cluster 3, H2a	protein_coding	-2.64453	1.30898e-07
RP11-778D9.4	ENSG00000228205		pseudogene	-2.63783	1.04549e-07
RP11-408P14.1	ENSG00000243199		pseudogene	-2.63583	0.000197195
TCEB1P2	ENSG00000259838	transcription elongation factor B (SIII), polypeptide 1 pseudogene 2	pseudogene	-2.63303	0.0157031
CTC-512J14.7	ENSG00000184188		pseudogene	-2.63145	0.00152954
FTLP14	ENSG00000260459	ferritin, light polypeptide pseudogene 14	pseudogene	-2.63022	2.25469e-07
SLC26A2	ENSG00000155850	solute carrier family 26 (anion exchanger), member 2	protein_coding	-2.62926	7.58715e-11
RP11-416L21.2	ENSG00000271134		pseudogene	-2.62667	1.33669e-05
TET2	ENSG00000168769	tet methylcytosine dioxygenase 2	protein_coding	-2.6147	3.57168e-10
RP1-193H18.2	ENSG00000267194		lincRNA	-2.61133	0.0406708
ZNF493	ENSG00000196268	zinc finger protein 493	protein_coding	-2.60495	0.0279973
RP11-715J22.1	ENSG00000243445		pseudogene	-2.60055	0.0174705
AC092570.3	ENSG00000237549		pseudogene	-2.59882	0.00415996
AC099535.4	ENSG00000230807		pseudogene	-2.59871	0.00132222
FTH1P2	ENSG00000234975	ferritin, heavy polypeptide 1 pseudogene 2	pseudogene	-2.59701	6.28935e-13
CDK8	ENSG00000132964	cyclin-dependent kinase 8	protein_coding	-2.59288	6.81623e-15
RP4-747G18.5	ENSG00000213394		pseudogene	-2.59134	0.0142627
C8orf37	ENSG00000156172	chromosome 8 open reading frame 37	protein_coding	-2.58896	0.00863583
CTD-2270N23.1	ENSG00000213862		pseudogene	-2.58789	0.00564037
RP11-51L5.2	ENSG00000239809		pseudogene	-2.58684	0.028054
RP11-296A18.5	ENSG00000233406		pseudogene	-2.58454	7.16548e-08
AC004453.8	ENSG00000146677		pseudogene	-2.58406	9.15229e-09
ARID2	ENSG00000189079	AT rich interactive domain 2 (ARID, RFX-like)	protein_coding	-2.58284	1.97278e-12
TMED7	ENSG00000134970	transmembrane emp24 protein transport domain containing 7	protein_coding	-2.57777	4.78348e-07
CDK5RAP2	ENSG00000136861	CDK5 regulatory subunit associated protein 2	protein_coding	-2.57551	1.36422e-36
CGNL1	ENSG00000128849	cingulin-like 1	protein_coding	-2.57355	0.000773953
CTA-351J1.1	ENSG00000226624		pseudogene	-2.56682	0.0324095
RP11-483K5.2	ENSG00000260379		pseudogene	-2.56584	0.000334284
GAPDHP26	ENSG00000229541	glyceraldehyde 3 phosphate dehydrogenase pseudogene 26	pseudogene	-2.56457	3.75249e-05
RP3-417G15.1	ENSG00000227008		pseudogene	-2.56352	0.0098294
RP11-342K6.1	ENSG00000270696		antisense	-2.56171	1.04401e-06
RP11-118H4.1	ENSG00000229965		pseudogene	-2.55743	0.0262998
RAB2B	ENSG00000129472	RAB2B, member RAS oncogene family	protein_coding	-2.55446	3.03031e-18
ZNF136	ENSG00000196646	zinc finger protein 136	protein_coding	-2.55306	0.00931596
RBM24	ENSG00000112183	RNA binding motif protein 24	protein_coding	-2.55258	0.000917943
ACTBP8	ENSG00000220267	actin, beta pseudogene 8	pseudogene	-2.55075	0.000220529
HMGN5	ENSG00000198157	high mobility group nucleosome binding domain 5	protein_coding	-2.55072	0.000969024
RP11-302I18.1	ENSG00000232883		pseudogene	-2.54437	1.01471e-08
DAAM1	ENSG00000100592	dishevelled associated activator of morphogenesis 1	protein_coding	-2.54433	8.58286e-18
NPM1P28	ENSG00000240804	nucleophosmin 1 (nucleolar phosphoprotein B23, numatrin) pseudogene 28	pseudogene	-2.54235	0.0287486
EIF3KP1	ENSG00000175749	eukaryotic translation initiation factor 3, subunit K pseudogene 1	pseudogene	-2.54051	0.00246296
AC004797.1	ENSG00000229944		pseudogene	-2.53921	0.00963325
RPS4XP2	ENSG00000226948	ribosomal protein S4X pseudogene 2	pseudogene	-2.53763	0.00087484
ZKSCAN8	ENSG00000198315	zinc finger with KRAB and SCAN domains 8	protein_coding	-2.53567	1.20951e-05
SYNE1	ENSG00000131018	spectrin repeat containing, nuclear envelope 1	protein_coding	-2.5304	1.31145e-06
RP11-133N21.7	ENSG00000257243		pseudogene	-2.52911	0.0132232
EEF1GP3	ENSG00000226845	eukaryotic translation elongation factor 1 gamma pseudogene 3	pseudogene	-2.5187	0.0119669
RPL18AP8	ENSG00000218754	ribosomal protein L18a pseudogene 8	pseudogene	-2.50944	0.00251428
NCOR2	ENSG00000196498	nuclear receptor corepressor 2	protein_coding	-2.50829	3.12182e-12
RP11-137N23.1	ENSG00000257043		pseudogene	-2.50525	0.000729503
SLC25A22	ENSG00000177542	solute carrier family 25 (mitochondrial carrier: glutamate), member 22	protein_coding	-2.5039	2.53005e-38
CTD-2501B8.5	ENSG00000228979		pseudogene	-2.50129	5.10643e-05
RP11-218F4.2	ENSG00000266190		pseudogene	-2.49966	0.00832626
CYCSP20	ENSG00000240416	cytochrome c, somatic pseudogene 20	pseudogene	-2.49748	0.003781
RP11-417L14.1	ENSG00000226535		pseudogene	-2.49725	0.0106605
RP4-604A21.1	ENSG00000225616		pseudogene	-2.49673	0.0128675
AC009245.3	ENSG00000230383		pseudogene	-2.48989	0.0178834
RP11-510I6.1	ENSG00000244088		pseudogene	-2.48413	0.00911162
ANXA1	ENSG00000135046	annexin A1	protein_coding	-2.48103	0.0140961
CLIC1P1	ENSG00000231313	chloride intracellular channel 1 pseudogene 1	pseudogene	-2.47007	0.00166101
AC079807.3	ENSG00000236549		pseudogene	-2.46936	0.00365667
RP11-390F4.8	ENSG00000230581		pseudogene	-2.46839	0.000128915
CEP97	ENSG00000182504	centrosomal protein 97kDa	protein_coding	-2.46809	1.4135e-11
RP11-10L12.2	ENSG00000251288		pseudogene	-2.46615	0.0432946
LDHAP3	ENSG00000236090	lactate dehydrogenase A pseudogene 3	pseudogene	-2.46194	2.68359e-05
ANXA2P3	ENSG00000216740	annexin A2 pseudogene 3	pseudogene	-2.46044	0.000511144
RP11-467J12.1	ENSG00000260326		pseudogene	-2.45845	0.0446553
MT-ND4	ENSG00000198886	mitochondrially encoded NADH dehydrogenase 4	protein_coding	-2.45839	9.38068e-22
RP11-405F3.2	ENSG00000260438		pseudogene	-2.45628	0.0432021
FTLP16	ENSG00000229735	ferritin, light polypeptide pseudogene 16	pseudogene	-2.45261	0.000198748
GATM	ENSG00000171766	glycine amidinotransferase (L-arginine:glycine amidinotransferase)	protein_coding	-2.4522	0.0423318
PTBP3	ENSG00000119314	polypyrimidine tract binding protein 3	protein_coding	-2.44908	5.28729e-12
ZNF726	ENSG00000213967	zinc finger protein 726	protein_coding	-2.44409	2.48307e-22
RPL7AP30	ENSG00000241741	ribosomal protein L7a pseudogene 30	pseudogene	-2.44392	0.0160541
ANP32E	ENSG00000143401	acidic (leucine-rich) nuclear phosphoprotein 32 family, member E	protein_coding	-2.44205	5.708e-17
MYL9	ENSG00000101335	myosin, light chain 9, regulatory	protein_coding	-2.43824	0.000303494
CTD-2013N17.1	ENSG00000240418		pseudogene	-2.43812	0.00188512
CTA-242H14.1	ENSG00000239622		pseudogene	-2.43408	0.0096525
MAGEC1	ENSG00000155495	melanoma antigen family C, 1	protein_coding	-2.43266	1.85657e-12
RN7SK	ENSG00000202198	RNA, 7SK small nuclear	misc_RNA	-2.43072	0.0193295
AFP	ENSG00000081051	alpha-fetoprotein	protein_coding	-2.42629	0.0450468
VAMP2	ENSG00000220205	vesicle-associated membrane protein 2 (synaptobrevin 2)	protein_coding	-2.42437	8.19736e-11
RP11-262D11.2	ENSG00000225471		pseudogene	-2.42018	0.0253881
RP11-164N20.2	ENSG00000262651		pseudogene	-2.41566	0.00194741
CNTRL	ENSG00000119397	centriolin	protein_coding	-2.41562	2.05001e-09
ZNF699	ENSG00000196110	zinc finger protein 699	protein_coding	-2.40282	0.0277119
RPS18P12	ENSG00000230897	ribosomal protein S18 pseudogene 12	pseudogene	-2.40155	0.0327008
ARRDC4	ENSG00000140450	arrestin domain containing 4	protein_coding	-2.39928	5.24267e-06
TCP1P1	ENSG00000229161	t-complex 1 pseudogene 1	pseudogene	-2.39825	0.00011977
RP11-1018J11.1	ENSG00000256211		pseudogene	-2.39782	0.0478062
PROSER1	ENSG00000120685	proline and serine rich 1	protein_coding	-2.39589	2.13119e-18
AFF1	ENSG00000172493	AF4/FMR2 family, member 1	protein_coding	-2.39421	1.58824e-16
RP11-43F13.3	ENSG00000215246		antisense	-2.39401	4.14493e-17
GDPD1	ENSG00000153982	glycerophosphodiester phosphodiesterase domain containing 1	protein_coding	-2.39289	4.41147e-05
ANXA2P1	ENSG00000213406	annexin A2 pseudogene 1	pseudogene	-2.3866	0.00507701
ZNF280B	ENSG00000198477	zinc finger protein 280B	protein_coding	-2.38278	2.15951e-14
LDHAP2	ENSG00000235674	lactate dehydrogenase A pseudogene 2	pseudogene	-2.38243	1.19412e-08
KIAA1143	ENSG00000163807	KIAA1143	protein_coding	-2.38239	5.61701e-07
ZNF440	ENSG00000171295	zinc finger protein 440	protein_coding	-2.37871	6.02926e-05
TP53INP2	ENSG00000078804	tumor protein p53 inducible nuclear protein 2	protein_coding	-2.37536	2.04553e-40
RP11-98L4.1	ENSG00000215319		pseudogene	-2.37512	0.0106511
NACAP1	ENSG00000228224	nascent-polypeptide-associated complex alpha polypeptide pseudogene 1	pseudogene	-2.372	3.82439e-05
CCNT1	ENSG00000129315	cyclin T1	protein_coding	-2.36875	1.49263e-09
HIAT1	ENSG00000156875	hippocampus abundant transcript 1	protein_coding	-2.36635	8.33542e-06
MT-ND6	ENSG00000198695	mitochondrially encoded NADH dehydrogenase 6	protein_coding	-2.35974	2.6849e-07
RPL5P12	ENSG00000242697	ribosomal protein L5 pseudogene 12	pseudogene	-2.35885	0.0176378
GGA2	ENSG00000103365	golgi-associated, gamma adaptin ear containing, ARF binding protein 2	protein_coding	-2.35753	1.42031e-12
CCNI	ENSG00000118816	cyclin I	protein_coding	-2.3553	4.84855e-21
TP53BP2	ENSG00000143514	tumor protein p53 binding protein, 2	protein_coding	-2.35268	2.34122e-17
EAF1-AS1	ENSG00000249786	EAF1 antisense RNA 1	antisense	-2.35127	0.000716012
CD58	ENSG00000116815	CD58 molecule	protein_coding	-2.34523	3.20727e-11
CTC-448F2.3	ENSG00000267258		pseudogene	-2.34465	6.91841e-07
RP1-140J1.4	ENSG00000230779		pseudogene	-2.34303	2.133e-05
TCF20	ENSG00000100207	transcription factor 20 (AR1)	protein_coding	-2.32965	1.28764e-11
RPL34P33	ENSG00000241282	ribosomal protein L34 pseudogene 33	pseudogene	-2.32785	0.0143445
RAB5B	ENSG00000111540	RAB5B, member RAS oncogene family	protein_coding	-2.32463	4.18932e-05
ZNF417	ENSG00000173480	zinc finger protein 417	protein_coding	-2.32211	0.0122436
ZBTB26	ENSG00000171448	zinc finger and BTB domain containing 26	protein_coding	-2.32195	0.00989268
RP11-644F5.15	ENSG00000258907		pseudogene	-2.32117	0.0013202
ERCC6L	ENSG00000186871	excision repair cross-complementing rodent repair deficiency, complementation group 6-like	protein_coding	-2.32095	0.000103766
HSPA8P16	ENSG00000224059	heat shock 70kDa protein 8 pseudogene 16	pseudogene	-2.32089	0.00246686
BTF3P7	ENSG00000219986	basic transcription factor 3 pseudogene 7	pseudogene	-2.31844	0.0418533
PPARGC1A	ENSG00000109819	peroxisome proliferator-activated receptor gamma, coactivator 1 alpha	protein_coding	-2.31842	7.14711e-40
ACTBP1	ENSG00000229145	actin, beta pseudogene 1	pseudogene	-2.31653	0.00121576
DENR	ENSG00000139726	density-regulated protein	protein_coding	-2.31643	1.73329e-20
MINOS1P2	ENSG00000270714	mitochondrial inner membrane organizing system 1 pseudogene 2	pseudogene	-2.31629	0.0250753
RP11-829H16.2	ENSG00000213867		pseudogene	-2.31008	0.000425628
ZNF850	ENSG00000267041	zinc finger protein 850	protein_coding	-2.30938	0.000142499
NFAT5	ENSG00000102908	nuclear factor of activated T-cells 5, tonicity-responsive	protein_coding	-2.30671	7.15056e-10
CTB-131K11.1	ENSG00000266469		antisense	-2.30665	1.2533e-05
PSMB3P2	ENSG00000235444	proteasome (prosome, macropain) subunit, beta type, 3 pseudogene 2	pseudogene	-2.30655	0.0348831
RPS19P1	ENSG00000214612	ribosomal protein S19 pseudogene 1	pseudogene	-2.30557	7.27791e-05
HMGA1	ENSG00000137309	high mobility group AT-hook 1	protein_coding	-2.30392	3.70498e-36
PPIHP1	ENSG00000230911	peptidylprolyl isomerase H (cyclophilin H) pseudogene 1	pseudogene	-2.29426	0.0358091
UBA52P7	ENSG00000241656	ubiquitin A-52 residue ribosomal protein fusion product 1 pseudogene 7	pseudogene	-2.29253	0.00257524
TFAP4	ENSG00000090447	transcription factor AP-4 (activating enhancer binding protein 4)	protein_coding	-2.28967	0.00381597
RP11-357C3.3	ENSG00000235437		processed_transcript	-2.28783	1.46447e-11
RP11-480G7.1	ENSG00000261788		lincRNA	-2.28675	0.0180926
RP11-259P15.3	ENSG00000241473		pseudogene	-2.28359	0.0269855
RP11-392P7.1	ENSG00000241352		pseudogene	-2.27407	0.000261581
FIGN	ENSG00000182263	fidgetin	protein_coding	-2.26907	6.94784e-05
POTEF	ENSG00000196604	POTE ankyrin domain family, member F	protein_coding	-2.26746	5.43762e-05
TPT1P9	ENSG00000234782	tumor protein, translationally-controlled 1 pseudogene 9	pseudogene	-2.26533	0.000428463
LCLAT1	ENSG00000172954	lysocardiolipin acyltransferase 1	protein_coding	-2.26495	5.25755e-07
SPDYE3	ENSG00000214300	speedy/RINGO cell cycle regulator family member E3	protein_coding	-2.26099	1.42434e-09
TWF1	ENSG00000151239	twinfilin actin-binding protein 1	protein_coding	-2.25504	1.41724e-05
ZNF106	ENSG00000103994	zinc finger protein 106	protein_coding	-2.25464	1.27916e-37
NPAT	ENSG00000149308	nuclear protein, ataxia-telangiectasia locus	protein_coding	-2.25243	1.84623e-06
NECAB1	ENSG00000123119	N-terminal EF-hand calcium binding protein 1	protein_coding	-2.25038	0.000826822
FAM102A	ENSG00000167106	family with sequence similarity 102, member A	protein_coding	-2.24807	2.08692e-20
ABLIM1	ENSG00000099204	actin binding LIM protein 1	protein_coding	-2.24464	1.83708e-24
ZNF277	ENSG00000198839	zinc finger protein 277	protein_coding	-2.23725	0.000408813
AP000361.2	ENSG00000237472		pseudogene	-2.23615	0.0349661
SLC25A5P1	ENSG00000215347	solute carrier family 25 (mitochondrial carrier; adenine nucleotide translocator), member 5 pseudogene 1	pseudogene	-2.23527	0.00788125
COX4I1P1	ENSG00000258956	cytochrome c oxidase subunit IV isoform 1 pseudogene 1	pseudogene	-2.23325	0.0155887
RP11-793H13.3	ENSG00000257550		antisense	-2.22742	0.00071701
KLF9	ENSG00000119138	Kruppel-like factor 9	protein_coding	-2.22685	0.000117349
ARHGAP11A	ENSG00000198826	Rho GTPase activating protein 11A	protein_coding	-2.22183	2.12295e-10
ATP1B2	ENSG00000129244	ATPase, Na+/K+ transporting, beta 2 polypeptide	protein_coding	-2.21739	0.000774792
METAP2	ENSG00000111142	methionyl aminopeptidase 2	protein_coding	-2.21652	3.90126e-13
RP11-2J18.1	ENSG00000218596		pseudogene	-2.21564	0.0286349
CTD-2368P22.1	ENSG00000176593	HCG1811579; Uncharacterized protein	protein_coding	-2.21512	0.039727
RPL30P4	ENSG00000237676	ribosomal protein L30 pseudogene 4	pseudogene	-2.21286	0.0031845
GAPDHP21	ENSG00000236993	glyceraldehyde 3 phosphate dehydrogenase pseudogene 21	pseudogene	-2.2128	0.00656367
CCDC121	ENSG00000176714	coiled-coil domain containing 121	protein_coding	-2.21099	0.00251878
SMC1A	ENSG00000072501	structural maintenance of chromosomes 1A	protein_coding	-2.21013	2.0169e-39
TOB2P1	ENSG00000176933	transducer of ERBB2, 2 pseudogene 1	pseudogene	-2.20931	0.00028016
RP11-3K24.1	ENSG00000241157		pseudogene	-2.20703	0.000800981
SLC39A6	ENSG00000141424	solute carrier family 39 (zinc transporter), member 6	protein_coding	-2.2052	6.66554e-11
ZCRB1	ENSG00000139168	zinc finger CCHC-type and RNA binding motif 1	protein_coding	-2.20496	1.82822e-15
FTH1P16	ENSG00000227376	ferritin, heavy polypeptide 1 pseudogene 16	pseudogene	-2.20473	2.50961e-08
STXBP4	ENSG00000166263	syntaxin binding protein 4	protein_coding	-2.20111	8.01419e-07
GAPDHP61	ENSG00000248415	glyceraldehyde 3 phosphate dehydrogenase pseudogene 61	pseudogene	-2.19883	0.000153374
ZNF318	ENSG00000171467	zinc finger protein 318	protein_coding	-2.19809	5.83574e-32
HIF1A	ENSG00000100644	hypoxia inducible factor 1, alpha subunit (basic helix-loop-helix transcription factor)	protein_coding	-2.18855	1.30756e-12
AP000281.1	ENSG00000224427		pseudogene	-2.18596	0.000939731
RP11-570P14.1	ENSG00000233514		pseudogene	-2.18534	0.0417013
AC025262.1	ENSG00000268028	Mesenchymal stem cell protein DSC96; Uncharacterized protein	protein_coding	-2.18394	0.0229259
RAD21	ENSG00000164754	RAD21 homolog (S. pombe)	protein_coding	-2.18334	2.30325e-17
CTB-92J24.3	ENSG00000269289		antisense	-2.16465	7.51288e-14
FTH1P5	ENSG00000230204	ferritin, heavy polypeptide 1 pseudogene 5	pseudogene	-2.16265	0.00230736
BCL7A	ENSG00000110987	B-cell CLL/lymphoma 7A	protein_coding	-2.1607	5.97282e-13
ACTG1P10	ENSG00000231340	actin, gamma 1 pseudogene 10	pseudogene	-2.16048	0.00420399
MAP7D2	ENSG00000184368	MAP7 domain containing 2	protein_coding	-2.15906	1.46565e-09
EHD2	ENSG00000024422	EH-domain containing 2	protein_coding	-2.15889	9.44375e-09
TMTC3	ENSG00000139324	transmembrane and tetratricopeptide repeat containing 3	protein_coding	-2.15197	0.026621
LRRC8B	ENSG00000197147	leucine rich repeat containing 8 family, member B	protein_coding	-2.15186	1.83033e-05
RP11-156E6.1	ENSG00000259623		sense_overlapping	-2.15143	4.18074e-07
NCCRP1	ENSG00000188505	non-specific cytotoxic cell receptor protein 1 homolog (zebrafish)	protein_coding	-2.15053	0.0321688
SCOC	ENSG00000153130	short coiled-coil protein	protein_coding	-2.14996	4.78467e-08
CTC-329H14.1	ENSG00000249921		pseudogene	-2.14119	0.000331591
PTGES3P1	ENSG00000234518	prostaglandin E synthase 3 (cytosolic) pseudogene 1	pseudogene	-2.1391	0.037491
HSPA1L	ENSG00000204390	heat shock 70kDa protein 1-like	protein_coding	-2.13359	6.94784e-05
LRRC40	ENSG00000066557	leucine rich repeat containing 40	protein_coding	-2.12914	0.029501
RP11-849H4.4	ENSG00000251143		antisense	-2.12593	9.05244e-08
ACTBP9	ENSG00000266920	actin, beta pseudogene 9	pseudogene	-2.12586	0.000490285
UCP2	ENSG00000175567	uncoupling protein 2 (mitochondrial, proton carrier)	protein_coding	-2.12565	1.19323e-17
ZNF670	ENSG00000135747	zinc finger protein 670	protein_coding	-2.12494	0.00749609
ZBTB8A	ENSG00000160062	zinc finger and BTB domain containing 8A	protein_coding	-2.12326	0.0390425
RP11-840I19.3	ENSG00000259118		antisense	-2.12032	1.59069e-11
C5orf28	ENSG00000151881	chromosome 5 open reading frame 28	protein_coding	-2.1182	7.66412e-05
EIF4A1P9	ENSG00000262953	eukaryotic translation initiation factor 4A1 pseudogene 9	pseudogene	-2.11566	0.00947286
MED1	ENSG00000125686	mediator complex subunit 1	protein_coding	-2.11553	2.05347e-10
ACTBP11	ENSG00000188460	actin, beta pseudogene 11	pseudogene	-2.10967	0.0177185
RANBP6	ENSG00000137040	RAN binding protein 6	protein_coding	-2.10873	1.0978e-05
PHC3	ENSG00000173889	polyhomeotic homolog 3 (Drosophila)	protein_coding	-2.10827	0.00011676
SLC26A4	ENSG00000091137	solute carrier family 26 (anion exchanger), member 4	protein_coding	-2.10713	0.00534922
RIPPLY2	ENSG00000203877	ripply transcriptional repressor 2	protein_coding	-2.10606	0.0412366
ATP6V0D1	ENSG00000159720	ATPase, H+ transporting, lysosomal 38kDa, V0 subunit d1	protein_coding	-2.1057	2.6898e-22
RP11-159F24.3	ENSG00000249492		processed_transcript	-2.0973	0.0331673
NKAP	ENSG00000101882	NFKB activating protein	protein_coding	-2.09467	3.78605e-11
PARN	ENSG00000140694	poly(A)-specific ribonuclease	protein_coding	-2.0931	1.08816e-16
ZBTB33	ENSG00000177485	zinc finger and BTB domain containing 33	protein_coding	-2.08761	0.000155945
LSM12P1	ENSG00000232024	LSM12 pseudogene 1	pseudogene	-2.07768	0.0128707
PSMA6P1	ENSG00000215414	proteasome (prosome, macropain) subunit, alpha type, 6 pseudogene 1	pseudogene	-2.07767	0.015702
C4orf46	ENSG00000205208	chromosome 4 open reading frame 46	protein_coding	-2.07631	4.1924e-09
RP11-841O20.2	ENSG00000258757		antisense	-2.07324	0.0108548
MOSPD2	ENSG00000130150	motile sperm domain containing 2	protein_coding	-2.06856	6.89747e-08
HIF1A-AS1	ENSG00000258777	HIF1A antisense RNA 1	lincRNA	-2.06747	0.000314225
RP4-594I10.3	ENSG00000264443		lincRNA	-2.06624	0.0344821
SASS6	ENSG00000156876	spindle assembly 6 homolog (C. elegans)	protein_coding	-2.06205	7.55234e-05
RPL5P24	ENSG00000244052	ribosomal protein L5 pseudogene 24	pseudogene	-2.05492	0.0238269
UBLCP1	ENSG00000164332	ubiquitin-like domain containing CTD phosphatase 1	protein_coding	-2.05257	0.00201857
HOXA1	ENSG00000105991	homeobox A1	protein_coding	-2.05214	0.00211466
RP11-423P10.2	ENSG00000272054		sense_intronic	-2.05024	0.00275215
SLC38A2	ENSG00000134294	solute carrier family 38, member 2	protein_coding	-2.05022	7.6784e-09
EAF1	ENSG00000144597	ELL associated factor 1	protein_coding	-2.04788	1.24562e-18
ZCCHC14	ENSG00000140948	zinc finger, CCHC domain containing 14	protein_coding	-2.04708	3.15505e-09
MAP1A	ENSG00000166963	microtubule-associated protein 1A	protein_coding	-2.04516	1.15943e-05
MT-ATP8	ENSG00000228253	mitochondrially encoded ATP synthase 8	protein_coding	-2.0431	0.00940564
CNEP1R1	ENSG00000205423	CTD nuclear envelope phosphatase 1 regulatory subunit 1	protein_coding	-2.04241	0.000195877
MTND6P4	ENSG00000249119	MT-ND6 pseudogene 4	pseudogene	-2.04078	0.000241889
MT-CO3	ENSG00000198938	mitochondrially encoded cytochrome c oxidase III	protein_coding	-2.0397	1.06416e-09
SCAF8	ENSG00000213079	SR-related CTD-associated factor 8	protein_coding	-2.03956	2.37861e-05
SCARA3	ENSG00000168077	scavenger receptor class A, member 3	protein_coding	-2.03397	0.0484873
CCDC88C	ENSG00000015133	coiled-coil domain containing 88C	protein_coding	-2.03294	4.19278e-05
RP11-893F2.14	ENSG00000261959		antisense	-2.03219	0.0328574
ZNF777	ENSG00000196453	zinc finger protein 777	protein_coding	-2.02998	1.73801e-16
MAX	ENSG00000125952	MYC associated factor X	protein_coding	-2.02986	1.06708e-34
ZNF571-AS1	ENSG00000267470	ZNF571 antisense RNA 1	antisense	-2.02891	0.0235411
CCL2	ENSG00000108691	chemokine (C-C motif) ligand 2	protein_coding	-2.02735	0.0446764
ZFP36L1	ENSG00000185650	ZFP36 ring finger protein-like 1	protein_coding	-2.02637	2.26699e-11
NSRP1	ENSG00000126653	nuclear speckle splicing regulatory protein 1	protein_coding	-2.0235	9.28224e-05
TROVE2	ENSG00000116747	TROVE domain family, member 2	protein_coding	-2.02164	3.13444e-17
ZNF280C	ENSG00000056277	zinc finger protein 280C	protein_coding	-2.02058	0.000973407
AC022210.2	ENSG00000213399		pseudogene	-2.01972	0.0436461
RP4-814D15.2	ENSG00000225224		pseudogene	-2.01933	0.029025
RP11-57H14.2	ENSG00000233547		antisense	-2.01796	0.0189265
RP11-611O2.5	ENSG00000257181		antisense	-2.01654	0.0148471
ZNF346	ENSG00000113761	zinc finger protein 346	protein_coding	-2.01604	3.73214e-13
RPL21P41	ENSG00000214560	ribosomal protein L21 pseudogene 41	pseudogene	-2.01592	0.0268376
PDIA3P1	ENSG00000180867	protein disulfide isomerase family A, member 3 pseudogene 1	pseudogene	-2.01427	0.02142
RN7SL2	ENSG00000265150	RNA, 7SL, cytoplasmic 2	misc_RNA	-2.01099	0.0488543
C5orf22	ENSG00000082213	chromosome 5 open reading frame 22	protein_coding	-2.00929	3.15857e-08
CARD6	ENSG00000132357	caspase recruitment domain family, member 6	protein_coding	-2.00606	0.0323913
RPS3P7	ENSG00000243101	ribosomal protein S3 pseudogene 7	pseudogene	-2.00363	0.0344965
ZNF329	ENSG00000181894	zinc finger protein 329	protein_coding	-1.99745	0.00171691
PRKX	ENSG00000183943	protein kinase, X-linked	protein_coding	-1.99734	1.97634e-11
MEGF9	ENSG00000106780	multiple EGF-like-domains 9	protein_coding	-1.99577	1.8766e-06
CLDN12	ENSG00000157224	claudin 12	protein_coding	-1.99529	0.000194168
LINC00488	ENSG00000214381	long intergenic non-protein coding RNA 488	lincRNA	-1.9935	0.000223013
CCND2	ENSG00000118971	cyclin D2	protein_coding	-1.99248	0.0241062
MMACHC	ENSG00000132763	methylmalonic aciduria (cobalamin deficiency) cblC type, with homocystinuria	protein_coding	-1.99077	1.9481e-14
NAP1L1	ENSG00000187109	nucleosome assembly protein 1-like 1	protein_coding	-1.98966	2.34612e-09
MT-ATP6	ENSG00000198899	mitochondrially encoded ATP synthase 6	protein_coding	-1.98895	1.18425e-10
EIF4A1P10	ENSG00000229132	eukaryotic translation initiation factor 4A1 pseudogene 10	pseudogene	-1.98821	0.00050796
PTMAP5	ENSG00000214182	prothymosin, alpha pseudogene 5	pseudogene	-1.98813	5.40372e-05
GLIPR1	ENSG00000139278	GLI pathogenesis-related 1	protein_coding	-1.98724	0.0192565
AMER1	ENSG00000184675	APC membrane recruitment protein 1	protein_coding	-1.98651	0.000816472
AC010226.4	ENSG00000249249		antisense	-1.98566	0.00544191
TPI1P2	ENSG00000230359	triosephosphate isomerase 1 pseudogene 2	pseudogene	-1.9841	0.0305801
NICN1-AS1	ENSG00000235261	NICN1 antisense RNA 1	antisense	-1.98159	4.33228e-14
BNIP2	ENSG00000140299	BCL2/adenovirus E1B 19kDa interacting protein 2	protein_coding	-1.97815	7.11278e-16
BTBD19	ENSG00000222009	BTB (POZ) domain containing 19	protein_coding	-1.97717	0.000806941
RP11-183G22.1	ENSG00000234080		pseudogene	-1.97529	0.00100264
RPL4P3	ENSG00000230364	ribosomal protein L4 pseudogene 3	pseudogene	-1.96714	0.0224001
SPTAN1	ENSG00000197694	spectrin, alpha, non-erythrocytic 1	protein_coding	-1.96523	1.60903e-21
NUP43	ENSG00000120253	nucleoporin 43kDa	protein_coding	-1.96349	8.982e-16
KIF3A	ENSG00000131437	kinesin family member 3A	protein_coding	-1.96334	0.00214797
WBP2NL	ENSG00000183066	WBP2 N-terminal like	protein_coding	-1.96018	0.0416995
CKS2	ENSG00000123975	CDC28 protein kinase regulatory subunit 2	protein_coding	-1.95927	1.47087e-08
MED18	ENSG00000130772	mediator complex subunit 18	protein_coding	-1.95795	3.3081e-20
AKAP11	ENSG00000023516	A kinase (PRKA) anchor protein 11	protein_coding	-1.95632	3.84709e-07
MMGT1	ENSG00000169446	membrane magnesium transporter 1	protein_coding	-1.95418	0.000651131
RPL23P2	ENSG00000176054	ribosomal protein L23 pseudogene 2	pseudogene	-1.95314	0.0385283
RAB3A	ENSG00000105649	RAB3A, member RAS oncogene family	protein_coding	-1.95176	4.2232e-06
AC093106.5	ENSG00000236281		pseudogene	-1.94955	0.00811348
TLR4	ENSG00000136869	toll-like receptor 4	protein_coding	-1.94586	6.98519e-05
RP11-549L6.3	ENSG00000228417		antisense	-1.94583	0.0466126
PAICS	ENSG00000128050	phosphoribosylaminoimidazole carboxylase, phosphoribosylaminoimidazole succinocarboxamide synthetase	protein_coding	-1.9458	3.35511e-14
PPIAP21	ENSG00000226038	peptidylprolyl isomerase A (cyclophilin A) pseudogene 21	pseudogene	-1.94445	0.0192681
RP11-773H22.4	ENSG00000266969		antisense	-1.94126	0.032353
TIGD2	ENSG00000180346	tigger transposable element derived 2	protein_coding	-1.94038	0.0119435
RPS2P1	ENSG00000225246	ribosomal protein S2 pseudogene 1	pseudogene	-1.93918	0.00319446
ZNF70	ENSG00000187792	zinc finger protein 70	protein_coding	-1.93904	2.3355e-10
NRIP1	ENSG00000180530	nuclear receptor interacting protein 1	protein_coding	-1.93716	1.12441e-06
RP3-337H4.6	ENSG00000219470		pseudogene	-1.9371	0.0426121
SEPT11	ENSG00000138758	septin 11	protein_coding	-1.93678	1.17988e-31
FAM160B1	ENSG00000151553	family with sequence similarity 160, member B1	protein_coding	-1.93232	2.70229e-07
ZNF292	ENSG00000188994	zinc finger protein 292	protein_coding	-1.9318	0.00186129
ANKRD26	ENSG00000107890	ankyrin repeat domain 26	protein_coding	-1.93137	3.91308e-09
RNF20	ENSG00000155827	ring finger protein 20, E3 ubiquitin protein ligase	protein_coding	-1.92993	1.65761e-09
RPL3P2	ENSG00000227939	ribosomal protein L3 pseudogene 2	pseudogene	-1.9296	5.80795e-05
RPS26P2	ENSG00000233278	ribosomal protein S26 pseudogene 2	pseudogene	-1.92953	0.0235737
ZFHX3	ENSG00000140836	zinc finger homeobox 3	protein_coding	-1.92943	1.47237e-07
GPATCH11	ENSG00000152133	G patch domain containing 11	protein_coding	-1.92742	6.50127e-06
LRRK2	ENSG00000188906	leucine-rich repeat kinase 2	protein_coding	-1.91877	0.00184768
ZFAND5	ENSG00000107372	zinc finger, AN1-type domain 5	protein_coding	-1.91762	5.72897e-10
AC097523.1	ENSG00000233045		pseudogene	-1.91556	0.0191472
GAS2L3	ENSG00000139354	growth arrest-specific 2 like 3	protein_coding	-1.91189	1.19014e-13
RFX7	ENSG00000181827	regulatory factor X, 7	protein_coding	-1.91102	0.000815407
MIR635	ENSG00000207561	microRNA 635	miRNA	-1.90966	0.00413041
KIAA1958	ENSG00000165185	KIAA1958	protein_coding	-1.90911	3.13914e-07
DKK2	ENSG00000155011	dickkopf WNT signaling pathway inhibitor 2	protein_coding	-1.90461	0.0179028
CD9	ENSG00000010278	CD9 molecule	protein_coding	-1.90409	0.000694754
MEF2C	ENSG00000081189	myocyte enhancer factor 2C	protein_coding	-1.90197	3.19356e-06
RBPMS	ENSG00000157110	RNA binding protein with multiple splicing	protein_coding	-1.90068	3.56213e-23
HIVEP2	ENSG00000010818	human immunodeficiency virus type I enhancer binding protein 2	protein_coding	-1.89631	2.99757e-07
HIST1H2AL	ENSG00000198374	histone cluster 1, H2al	protein_coding	-1.89493	0.0295935
ATF7IP	ENSG00000171681	activating transcription factor 7 interacting protein	protein_coding	-1.89473	1.55552e-10
TLE4	ENSG00000106829	transducin-like enhancer of split 4 (E(sp1) homolog, Drosophila)	protein_coding	-1.89065	0.0143938
RANBP2	ENSG00000153201	RAN binding protein 2	protein_coding	-1.89017	6.94899e-08
MT-ND3	ENSG00000198840	mitochondrially encoded NADH dehydrogenase 3	protein_coding	-1.88634	0.0325907
RPRD2	ENSG00000163125	regulation of nuclear pre-mRNA domain containing 2	protein_coding	-1.8851	1.55886e-05
HOXA13	ENSG00000106031	homeobox A13	protein_coding	-1.88315	0.00789652
PCGF5	ENSG00000180628	polycomb group ring finger 5	protein_coding	-1.88242	2.25467e-12
KIAA1429	ENSG00000164944	KIAA1429	protein_coding	-1.8815	2.81748e-16
ZBTB38	ENSG00000177311	zinc finger and BTB domain containing 38	protein_coding	-1.88106	2.95942e-30
HMGB1P24	ENSG00000254982	high mobility group box 1 pseudogene 24	pseudogene	-1.87709	0.0446764
NICN1	ENSG00000145029	nicolin 1	protein_coding	-1.87559	3.80866e-12
GLUD2	ENSG00000182890	glutamate dehydrogenase 2	protein_coding	-1.87208	0.0304737
GAPDHP72	ENSG00000216624	glyceraldehyde-3-phosphate dehydrogenase pseudogene 72	pseudogene	-1.87169	0.0120167
PLEKHA4	ENSG00000105559	pleckstrin homology domain containing, family A (phosphoinositide binding specific) member 4	protein_coding	-1.87012	2.35078e-09
TAF13	ENSG00000197780	TAF13 RNA polymerase II, TATA box binding protein (TBP)-associated factor, 18kDa	protein_coding	-1.86422	1.67306e-05
CEP350	ENSG00000135837	centrosomal protein 350kDa	protein_coding	-1.86409	8.26976e-12
SNHG16	ENSG00000163597	small nucleolar RNA host gene 16 (non-protein coding)	processed_transcript	-1.86288	3.52042e-24
SREK1IP1	ENSG00000153006	SREK1-interacting protein 1	protein_coding	-1.85887	0.00265703
SLC7A8	ENSG00000092068	solute carrier family 7 (amino acid transporter light chain, L system), member 8	protein_coding	-1.85864	1.3951e-09
FRK	ENSG00000111816	fyn-related kinase	protein_coding	-1.85857	0.0196466
PFDN4	ENSG00000101132	prefoldin subunit 4	protein_coding	-1.85756	2.03809e-06
RP11-474G23.2	ENSG00000273275		antisense	-1.8574	0.00264909
CEP128	ENSG00000100629	centrosomal protein 128kDa	protein_coding	-1.85686	0.000166221
NUP133	ENSG00000069248	nucleoporin 133kDa	protein_coding	-1.85386	1.39559e-07
ZBTB21	ENSG00000173276	zinc finger and BTB domain containing 21	protein_coding	-1.85291	0.0220029
CCT5P2	ENSG00000230584	chaperonin containing TCP1, subunit 5 (epsilon) pseudogene 2	pseudogene	-1.85121	0.0240979
SPESP1	ENSG00000258484	sperm equatorial segment protein 1	protein_coding	-1.84937	0.00993818
ZC3H8	ENSG00000144161	zinc finger CCCH-type containing 8	protein_coding	-1.84904	1.22052e-05
RP11-394J1.2	ENSG00000258177		antisense	-1.84849	0.0134117
LZTFL1	ENSG00000163818	leucine zipper transcription factor-like 1	protein_coding	-1.84703	0.00384689
RP11-3P17.3	ENSG00000234851		pseudogene	-1.84653	0.00876761
CTD-3035D6.1	ENSG00000213315		pseudogene	-1.84454	0.00702764
EFCAB5	ENSG00000176927	EF-hand calcium binding domain 5	protein_coding	-1.84302	0.000303948
LRRC3	ENSG00000160233	leucine rich repeat containing 3	protein_coding	-1.84299	0.0106546
MBNL2	ENSG00000139793	muscleblind-like splicing regulator 2	protein_coding	-1.8419	0.00112699
KIF2A	ENSG00000068796	kinesin heavy chain member 2A	protein_coding	-1.84077	7.4498e-09
APC	ENSG00000134982	adenomatous polyposis coli	protein_coding	-1.8385	0.000241567
MTND4P12	ENSG00000247627	MT-ND4 pseudogene 12	pseudogene	-1.83475	0.00476179
POLR2A	ENSG00000181222	polymerase (RNA) II (DNA directed) polypeptide A, 220kDa	protein_coding	-1.8284	8.13744e-08
RP11-673C5.1	ENSG00000259781		pseudogene	-1.82713	0.00246507
TFAP2A	ENSG00000137203	transcription factor AP-2 alpha (activating enhancer binding protein 2 alpha)	protein_coding	-1.82684	1.97686e-19
MT-ND1	ENSG00000198888	mitochondrially encoded NADH dehydrogenase 1	protein_coding	-1.82141	6.5545e-05
AC016747.3	ENSG00000212978		processed_transcript	-1.82043	2.09409e-07
ZSWIM1	ENSG00000168612	zinc finger, SWIM-type containing 1	protein_coding	-1.81976	2.83817e-09
TXNP1	ENSG00000232823	thioredoxin pseudogene 1	pseudogene	-1.81834	0.0156284
NUMA1	ENSG00000137497	nuclear mitotic apparatus protein 1	protein_coding	-1.81638	2.9056e-18
KIAA1430	ENSG00000164323	KIAA1430	protein_coding	-1.81582	1.07874e-12
JAZF1	ENSG00000153814	JAZF zinc finger 1	protein_coding	-1.81395	5.73885e-12
CTD-2192J16.15	ENSG00000178464		pseudogene	-1.8134	0.000243369
STIL	ENSG00000123473	SCL/TAL1 interrupting locus	protein_coding	-1.81197	1.67491e-08
TRAK2	ENSG00000115993	trafficking protein, kinesin binding 2	protein_coding	-1.81158	2.82572e-09
RP11-443N24.1	ENSG00000255725		pseudogene	-1.81085	0.0216952
UHMK1	ENSG00000152332	U2AF homology motif (UHM) kinase 1	protein_coding	-1.81009	1.8562e-12
EIF4E	ENSG00000151247	eukaryotic translation initiation factor 4E	protein_coding	-1.80642	8.5555e-07
ITGAM	ENSG00000169896	integrin, alpha M (complement component 3 receptor 3 subunit)	protein_coding	-1.806	0.0283093
RAD51AP1	ENSG00000111247	RAD51 associated protein 1	protein_coding	-1.80538	6.05024e-07
QPCTL	ENSG00000011478	glutaminyl-peptide cyclotransferase-like	protein_coding	-1.80253	8.69297e-05
DDAH1	ENSG00000153904	dimethylarginine dimethylaminohydrolase 1	protein_coding	-1.79971	5.80838e-06
C1orf63	ENSG00000117616	chromosome 1 open reading frame 63	protein_coding	-1.79968	1.85823e-06
SNRNP70	ENSG00000104852	small nuclear ribonucleoprotein 70kDa (U1)	protein_coding	-1.79445	3.74177e-30
CHP1	ENSG00000187446	calcineurin-like EF-hand protein 1	protein_coding	-1.79235	1.879e-11
F11R	ENSG00000158769	F11 receptor	protein_coding	-1.79215	7.06946e-06
B3GNT2	ENSG00000170340	UDP-GlcNAc:betaGal beta-1,3-N-acetylglucosaminyltransferase 2	protein_coding	-1.7876	3.09075e-06
GPR157	ENSG00000180758	G protein-coupled receptor 157	protein_coding	-1.78726	7.2949e-09
CELF2	ENSG00000048740	CUGBP, Elav-like family member 2	protein_coding	-1.78679	5.03957e-12
LSM12	ENSG00000161654	LSM12 homolog (S. cerevisiae)	protein_coding	-1.78673	0.00158079
LNPEP	ENSG00000113441	leucyl/cystinyl aminopeptidase	protein_coding	-1.78644	0.00644584
RAB11B	ENSG00000185236	RAB11B, member RAS oncogene family	protein_coding	-1.78598	1.65582e-14
ZNF433	ENSG00000197647	zinc finger protein 433	protein_coding	-1.78575	0.0156669
VAMP7	ENSG00000124333	vesicle-associated membrane protein 7	protein_coding	-1.78366	0.00664356
PRKAR2A-AS1	ENSG00000224424	PRKAR2A antisense RNA 1	antisense	-1.78203	0.0247751
NXT2	ENSG00000101888	nuclear transport factor 2-like export factor 2	protein_coding	-1.78176	9.43736e-05
RP5-857K21.11	ENSG00000198744		pseudogene	-1.77692	4.64976e-07
SOX13	ENSG00000143842	SRY (sex determining region Y)-box 13	protein_coding	-1.77616	1.3947e-10
TTC33	ENSG00000113638	tetratricopeptide repeat domain 33	protein_coding	-1.77536	0.0156048
CTD-3074O7.12	ENSG00000269990		lincRNA	-1.77455	0.0357795
CRTAP	ENSG00000170275	cartilage associated protein	protein_coding	-1.77258	1.60903e-21
EEF1GP5	ENSG00000234785	eukaryotic translation elongation factor 1 gamma pseudogene 5	pseudogene	-1.77189	0.0470083
ARCN1	ENSG00000095139	archain 1	protein_coding	-1.77135	2.08109e-07
CCDC176	ENSG00000119636	coiled-coil domain containing 176	protein_coding	-1.76766	5.14457e-05
CMTM6	ENSG00000091317	CKLF-like MARVEL transmembrane domain containing 6	protein_coding	-1.75347	4.07676e-10
RASSF3	ENSG00000153179	Ras association (RalGDS/AF-6) domain family member 3	protein_coding	-1.75341	0.00113291
GAPDHP63	ENSG00000218582	glyceraldehyde 3 phosphate dehydrogenase pseudogene 63	pseudogene	-1.75261	0.000292248
GAPDHP39	ENSG00000239207	glyceraldehyde 3 phosphate dehydrogenase pseudogene 39	pseudogene	-1.75122	0.0032175
ANP32A	ENSG00000140350	acidic (leucine-rich) nuclear phosphoprotein 32 family, member A	protein_coding	-1.74997	1.08087e-23
SLC35A1	ENSG00000164414	solute carrier family 35 (CMP-sialic acid transporter), member A1	protein_coding	-1.74992	0.000121501
SGOL2	ENSG00000163535	shugoshin-like 2 (S. pombe)	protein_coding	-1.74902	0.00997948
PYGO1	ENSG00000171016	pygopus family PHD finger 1	protein_coding	-1.7462	0.00203019
AFF3	ENSG00000144218	AF4/FMR2 family, member 3	protein_coding	-1.74467	5.21431e-25
S100A4	ENSG00000196154	S100 calcium binding protein A4	protein_coding	-1.74286	0.000175729
SCAMP1	ENSG00000085365	secretory carrier membrane protein 1	protein_coding	-1.74146	0.000413367
AMMECR1	ENSG00000101935	Alport syndrome, mental retardation, midface hypoplasia and elliptocytosis chromosomal region gene 1	protein_coding	-1.74136	1.55294e-05
SFT2D2	ENSG00000213064	SFT2 domain containing 2	protein_coding	-1.73925	2.91303e-08
ZNF562	ENSG00000171466	zinc finger protein 562	protein_coding	-1.73916	0.0167713
PPP1R15B	ENSG00000158615	protein phosphatase 1, regulatory subunit 15B	protein_coding	-1.73896	0.000170944
RP11-775D22.3	ENSG00000240571		antisense	-1.73749	0.00838308
ZWILCH	ENSG00000174442	zwilch kinetochore protein	protein_coding	-1.73734	8.64228e-10
PAK2	ENSG00000180370	p21 protein (Cdc42/Rac)-activated kinase 2	protein_coding	-1.73698	1.29365e-11
GPM6B	ENSG00000046653	glycoprotein M6B	protein_coding	-1.73635	9.52824e-09
RNF219-AS1	ENSG00000234377	RNF219 antisense RNA 1	antisense	-1.73625	0.0186179
MED24	ENSG00000008838	mediator complex subunit 24	protein_coding	-1.73539	8.11453e-09
WDR33	ENSG00000136709	WD repeat domain 33	protein_coding	-1.73457	9.40785e-31
BACH2	ENSG00000112182	BTB and CNC homology 1, basic leucine zipper transcription factor 2	protein_coding	-1.73005	0.0132243
MAPK6	ENSG00000069956	mitogen-activated protein kinase 6	protein_coding	-1.72822	1.03322e-05
KLHL11	ENSG00000178502	kelch-like family member 11	protein_coding	-1.72755	2.17293e-05
TUBBP6	ENSG00000235207	tubulin, beta class I pseudogene 6	pseudogene	-1.72474	0.0254382
DLD	ENSG00000091140	dihydrolipoamide dehydrogenase	protein_coding	-1.72455	4.57526e-11
PPP3R1	ENSG00000221823	protein phosphatase 3, regulatory subunit B, alpha	protein_coding	-1.72284	0.00119144
PLP1	ENSG00000123560	proteolipid protein 1	protein_coding	-1.72112	1.7174e-11
LRCH3	ENSG00000186001	leucine-rich repeats and calponin homology (CH) domain containing 3	protein_coding	-1.72065	6.39438e-11
ZXDB	ENSG00000198455	zinc finger, X-linked, duplicated B	protein_coding	-1.71966	0.0426794
MT-CO2	ENSG00000198712	mitochondrially encoded cytochrome c oxidase II	protein_coding	-1.7192	8.01326e-14
RAP1B	ENSG00000127314	RAP1B, member of RAS oncogene family	protein_coding	-1.71865	5.88993e-08
SP1	ENSG00000185591	Sp1 transcription factor	protein_coding	-1.71479	2.82449e-09
RP11-60I3.4	ENSG00000254571		antisense	-1.71347	0.000160308
EFCAB14-AS1	ENSG00000228237	EFCAB14 antisense RNA 1	antisense	-1.71214	0.00101831
STAU1	ENSG00000124214	staufen double-stranded RNA binding protein 1	protein_coding	-1.70983	5.94913e-21
ESF1	ENSG00000089048	ESF1, nucleolar pre-rRNA processing protein, homolog (S. cerevisiae)	protein_coding	-1.70901	0.00211084
SEC31A	ENSG00000138674	SEC31 homolog A (S. cerevisiae)	protein_coding	-1.7082	1.5132e-07
LHFP	ENSG00000183722	lipoma HMGIC fusion partner	protein_coding	-1.70525	1.29291e-10
DSCR4-IT1	ENSG00000223608	DSCR4 intronic transcript 1 (non-protein coding)	sense_intronic	-1.70502	0.000177506
GPATCH8	ENSG00000186566	G patch domain containing 8	protein_coding	-1.70451	8.00634e-13
NCL	ENSG00000115053	nucleolin	protein_coding	-1.69924	5.3788e-20
TMEM56	ENSG00000152078	transmembrane protein 56	protein_coding	-1.69859	1.15793e-05
BLCAP	ENSG00000166619	bladder cancer associated protein	protein_coding	-1.69756	4.06886e-10
ARL15	ENSG00000185305	ADP-ribosylation factor-like 15	protein_coding	-1.69594	0.00085914
B4GALT1	ENSG00000086062	UDP-Gal:betaGlcNAc beta 1,4- galactosyltransferase, polypeptide 1	protein_coding	-1.69544	0.000187347
RAB3B	ENSG00000169213	RAB3B, member RAS oncogene family	protein_coding	-1.69374	7.26129e-05
SMPDL3A	ENSG00000172594	sphingomyelin phosphodiesterase, acid-like 3A	protein_coding	-1.69342	7.04623e-07
CRIPAK	ENSG00000179979	cysteine-rich PAK1 inhibitor	protein_coding	-1.69236	0.000521581
NCEH1	ENSG00000144959	neutral cholesterol ester hydrolase 1	protein_coding	-1.69198	0.016286
SPOCK2	ENSG00000107742	sparc/osteonectin, cwcv and kazal-like domains proteoglycan (testican) 2	protein_coding	-1.69183	0.0335493
LINC00461	ENSG00000245526	long intergenic non-protein coding RNA 461	lincRNA	-1.69068	0.0309845
SLC30A3	ENSG00000115194	solute carrier family 30 (zinc transporter), member 3	protein_coding	-1.69062	3.12365e-15
FOXJ3	ENSG00000198815	forkhead box J3	protein_coding	-1.68915	0.000106341
EIF4A1	ENSG00000161960	eukaryotic translation initiation factor 4A1	protein_coding	-1.68721	0.00908238
UACA	ENSG00000137831	uveal autoantigen with coiled-coil domains and ankyrin repeats	protein_coding	-1.68708	5.93386e-09
TRIP11	ENSG00000100815	thyroid hormone receptor interactor 11	protein_coding	-1.68657	3.19993e-06
DCTN4	ENSG00000132912	dynactin 4 (p62)	protein_coding	-1.67907	1.43291e-06
GS1-358P8.4	ENSG00000260822		sense_overlapping	-1.67586	0.00369624
TMEM106B	ENSG00000106460	transmembrane protein 106B	protein_coding	-1.67557	0.000104369
CDK1	ENSG00000170312	cyclin-dependent kinase 1	protein_coding	-1.67235	3.83759e-08
NUFIP2	ENSG00000108256	nuclear fragile X mental retardation protein interacting protein 2	protein_coding	-1.67223	7.96784e-06
RPS14P3	ENSG00000226396	ribosomal protein S14 pseudogene 3	pseudogene	-1.67162	0.0232796
MEAF6	ENSG00000163875	MYST/Esa1-associated factor 6	protein_coding	-1.67086	3.81671e-07
AMOTL2	ENSG00000114019	angiomotin like 2	protein_coding	-1.67027	0.000964885
PTP4A1	ENSG00000112245	protein tyrosine phosphatase type IVA, member 1	protein_coding	-1.66875	0.000289378
EIF3A	ENSG00000107581	eukaryotic translation initiation factor 3, subunit A	protein_coding	-1.6678	9.20873e-11
CREBRF	ENSG00000164463	CREB3 regulatory factor	protein_coding	-1.66778	0.0016316
CREG1	ENSG00000143162	cellular repressor of E1A-stimulated genes 1	protein_coding	-1.66711	2.74096e-08
RP11-220I1.1	ENSG00000233137		lincRNA	-1.6658	1.66956e-09
KAT6A	ENSG00000083168	K(lysine) acetyltransferase 6A	protein_coding	-1.66577	3.37233e-06
AKIRIN1	ENSG00000174574	akirin 1	protein_coding	-1.66079	1.73268e-08
PDK4	ENSG00000004799	pyruvate dehydrogenase kinase, isozyme 4	protein_coding	-1.65948	5.10536e-06
GPRIN3	ENSG00000185477	GPRIN family member 3	protein_coding	-1.65753	2.31601e-05
PARP14	ENSG00000173193	poly (ADP-ribose) polymerase family, member 14	protein_coding	-1.65475	2.1105e-07
RBBP9	ENSG00000089050	retinoblastoma binding protein 9	protein_coding	-1.65319	8.52825e-05
DCAF16	ENSG00000163257	DDB1 and CUL4 associated factor 16	protein_coding	-1.65278	2.30464e-13
IMMT	ENSG00000132305	inner membrane protein, mitochondrial	protein_coding	-1.65235	6.81065e-13
SIN3A	ENSG00000169375	SIN3 transcription regulator family member A	protein_coding	-1.65206	3.00494e-12
ZBTB20	ENSG00000181722	zinc finger and BTB domain containing 20	protein_coding	-1.65178	0.0206486
HOXA3	ENSG00000105997	homeobox A3	protein_coding	-1.64987	0.0469345
IFITM2	ENSG00000185201	interferon induced transmembrane protein 2	protein_coding	-1.64895	1.04796e-05
CTD-2215L10.1	ENSG00000250619		antisense	-1.64667	0.0172172
TPR	ENSG00000047410	translocated promoter region, nuclear basket protein	protein_coding	-1.64604	1.34797e-12
MED14	ENSG00000180182	mediator complex subunit 14	protein_coding	-1.64542	1.49988e-08
TLK1	ENSG00000198586	tousled-like kinase 1	protein_coding	-1.64471	9.04804e-06
ABCD3	ENSG00000117528	ATP-binding cassette, sub-family D (ALD), member 3	protein_coding	-1.64368	3.35444e-09
HSP90AB3P	ENSG00000183199	heat shock protein 90kDa alpha (cytosolic), class B member 3, pseudogene	pseudogene	-1.64287	8.21951e-05
SNX10	ENSG00000086300	sorting nexin 10	protein_coding	-1.64232	0.00061667
ASB4	ENSG00000005981	ankyrin repeat and SOCS box containing 4	protein_coding	-1.63944	1.1402e-05
ZNF770	ENSG00000198146	zinc finger protein 770	protein_coding	-1.637	0.000106927
ERCC4	ENSG00000175595	excision repair cross-complementing rodent repair deficiency, complementation group 4	protein_coding	-1.63574	3.84709e-07
DNAJB4	ENSG00000162616	DnaJ (Hsp40) homolog, subfamily B, member 4	protein_coding	-1.63446	0.011513
SPRED2	ENSG00000198369	sprouty-related, EVH1 domain containing 2	protein_coding	-1.63318	1.89767e-05
CCDC12	ENSG00000160799	coiled-coil domain containing 12	protein_coding	-1.63189	2.45409e-07
LYRM7	ENSG00000186687	LYR motif containing 7	protein_coding	-1.63152	0.000494508
MBNL1	ENSG00000152601	muscleblind-like splicing regulator 1	protein_coding	-1.63071	2.57419e-10
EFCAB7	ENSG00000203965	EF-hand calcium binding domain 7	protein_coding	-1.63007	0.00218735
ODF2	ENSG00000136811	outer dense fiber of sperm tails 2	protein_coding	-1.62751	2.89503e-06
CCNT2	ENSG00000082258	cyclin T2	protein_coding	-1.62604	0.00134033
OGFR	ENSG00000060491	opioid growth factor receptor	protein_coding	-1.62372	1.60581e-17
RP11-74E22.3	ENSG00000262050		antisense	-1.62301	8.94949e-07
C11orf30	ENSG00000158636	chromosome 11 open reading frame 30	protein_coding	-1.62075	4.04508e-12
LINC01155	ENSG00000232593	long intergenic non-protein coding RNA 1155	lincRNA	-1.62043	0.0221861
CHMP2B	ENSG00000083937	charged multivesicular body protein 2B	protein_coding	-1.61923	2.69521e-11
PPIC	ENSG00000168938	peptidylprolyl isomerase C (cyclophilin C)	protein_coding	-1.61691	0.0157305
ACTG2	ENSG00000163017	actin, gamma 2, smooth muscle, enteric	protein_coding	-1.6149	0.000428143
KIAA1715	ENSG00000144320	KIAA1715	protein_coding	-1.61484	4.48799e-06
SLC35C1	ENSG00000181830	solute carrier family 35 (GDP-fucose transporter), member C1	protein_coding	-1.61428	7.80556e-10
DCAF12	ENSG00000198876	DDB1 and CUL4 associated factor 12	protein_coding	-1.61389	0.00115008
ATG14	ENSG00000126775	autophagy related 14	protein_coding	-1.61237	0.000239709
PDE4B	ENSG00000184588	phosphodiesterase 4B, cAMP-specific	protein_coding	-1.61202	4.01821e-16
CTR9	ENSG00000198730	CTR9, Paf1/RNA polymerase II complex component	protein_coding	-1.61185	1.06656e-12
C20orf96	ENSG00000196476	chromosome 20 open reading frame 96	protein_coding	-1.6118	1.79259e-05
RP11-59E19.4	ENSG00000261364		lincRNA	-1.61177	0.00455774
MREG	ENSG00000118242	melanoregulin	protein_coding	-1.60828	1.25885e-05
NMNAT1	ENSG00000173614	nicotinamide nucleotide adenylyltransferase 1	protein_coding	-1.60565	6.32259e-17
TAF9B	ENSG00000187325	TAF9B RNA polymerase II, TATA box binding protein (TBP)-associated factor, 31kDa	protein_coding	-1.6052	0.00090653
C10orf12	ENSG00000155640	chromosome 10 open reading frame 12	protein_coding	-1.6049	0.0226364
FBXL5	ENSG00000118564	F-box and leucine-rich repeat protein 5	protein_coding	-1.60469	0.00019151
SLC10A7	ENSG00000120519	solute carrier family 10, member 7	protein_coding	-1.60373	0.0352276
SSH2	ENSG00000141298	slingshot protein phosphatase 2	protein_coding	-1.60313	0.000138256
HOXA4	ENSG00000197576	homeobox A4	protein_coding	-1.59953	1.91965e-05
LRRC8D	ENSG00000171492	leucine rich repeat containing 8 family, member D	protein_coding	-1.59891	0.00704666
HTATSF1P2	ENSG00000271361	HIV-1 Tat specific factor 1 pseudogene 2	pseudogene	-1.59864	0.00362315
KIF5C	ENSG00000168280	kinesin family member 5C	protein_coding	-1.59814	0.0271486
AC055764.1	ENSG00000234136		antisense	-1.59624	0.0308535
PRKACB	ENSG00000142875	protein kinase, cAMP-dependent, catalytic, beta	protein_coding	-1.59229	5.62847e-05
MIR24-2	ENSG00000267519	microRNA 24-2	lincRNA	-1.59208	0.0264293
EIF1AXP1	ENSG00000236698	eukaryotic translation initiation factor 1A, X-linked pseudogene 1	pseudogene	-1.59085	0.0040199
CAPZA2	ENSG00000198898	capping protein (actin filament) muscle Z-line, alpha 2	protein_coding	-1.59079	0.000244428
GLCCI1	ENSG00000106415	glucocorticoid induced transcript 1	protein_coding	-1.59041	3.27233e-06
ZBTB1	ENSG00000126804	zinc finger and BTB domain containing 1	protein_coding	-1.59012	0.00278755
ADNP	ENSG00000101126	activity-dependent neuroprotector homeobox	protein_coding	-1.59009	1.10725e-16
KLHL9	ENSG00000198642	kelch-like family member 9	protein_coding	-1.58977	0.000153922
RP11-361D15.2	ENSG00000259238		antisense	-1.58974	5.96056e-05
PTER	ENSG00000165983	phosphotriesterase related	protein_coding	-1.58943	0.0045037
CDC7	ENSG00000097046	cell division cycle 7	protein_coding	-1.58887	0.000154279
GOLGA1	ENSG00000136935	golgin A1	protein_coding	-1.58773	7.28593e-13
EPT1	ENSG00000138018	ethanolaminephosphotransferase 1 (CDP-ethanolamine-specific)	protein_coding	-1.5872	1.88379e-05
FBXO32	ENSG00000156804	F-box protein 32	protein_coding	-1.58499	7.04583e-28
SENP1	ENSG00000079387	SUMO1/sentrin specific peptidase 1	protein_coding	-1.58436	1.94745e-06
AKAP12	ENSG00000131016	A kinase (PRKA) anchor protein 12	protein_coding	-1.58428	4.03899e-11
DONSON	ENSG00000159147	downstream neighbor of SON	protein_coding	-1.5835	0.00287046
DPYSL2	ENSG00000092964	dihydropyrimidinase-like 2	protein_coding	-1.58235	5.96902e-08
ATP6V1A	ENSG00000114573	ATPase, H+ transporting, lysosomal 70kDa, V1 subunit A	protein_coding	-1.58219	2.40385e-09
MRI1	ENSG00000037757	methylthioribose-1-phosphate isomerase 1	protein_coding	-1.58153	4.93703e-07
SKA1	ENSG00000154839	spindle and kinetochore associated complex subunit 1	protein_coding	-1.58042	1.11179e-06
NET1	ENSG00000173848	neuroepithelial cell transforming 1	protein_coding	-1.57812	5.48536e-06
SMIM14	ENSG00000163683	small integral membrane protein 14	protein_coding	-1.57734	1.42031e-12
RP11-271C24.2	ENSG00000242659		lincRNA	-1.57727	0.000462825
ARPP19	ENSG00000128989	cAMP-regulated phosphoprotein, 19kDa	protein_coding	-1.57609	3.80133e-11
PPWD1	ENSG00000113593	peptidylprolyl isomerase domain and WD repeat containing 1	protein_coding	-1.57593	0.00426731
DNAJC21	ENSG00000168724	DnaJ (Hsp40) homolog, subfamily C, member 21	protein_coding	-1.5754	3.08733e-12
GOLGB1	ENSG00000173230	golgin B1	protein_coding	-1.57516	4.51179e-10
SLC35G1	ENSG00000176273	solute carrier family 35, member G1	protein_coding	-1.57425	2.95297e-08
USP15	ENSG00000135655	ubiquitin specific peptidase 15	protein_coding	-1.57419	5.29468e-05
LIN7C	ENSG00000148943	lin-7 homolog C (C. elegans)	protein_coding	-1.57377	0.0082364
EP300	ENSG00000100393	E1A binding protein p300	protein_coding	-1.57326	1.67373e-19
RAB6A	ENSG00000175582	RAB6A, member RAS oncogene family	protein_coding	-1.57239	2.67584e-05
COMMD8	ENSG00000169019	COMM domain containing 8	protein_coding	-1.57226	0.000153144
PRAF2	ENSG00000243279	PRA1 domain family, member 2	protein_coding	-1.57159	1.24623e-15
CSNK2A2	ENSG00000070770	casein kinase 2, alpha prime polypeptide	protein_coding	-1.57134	3.30327e-10
RP5-935K16.1	ENSG00000270081		lincRNA	-1.57119	0.000307019
ZBED3	ENSG00000132846	zinc finger, BED-type containing 3	protein_coding	-1.57071	5.01408e-10
AKAP13	ENSG00000170776	A kinase (PRKA) anchor protein 13	protein_coding	-1.56929	4.53069e-09
PXMP4	ENSG00000101417	peroxisomal membrane protein 4, 24kDa	protein_coding	-1.56871	1.44849e-05
CISH	ENSG00000114737	cytokine inducible SH2-containing protein	protein_coding	-1.56868	0.00708836
TRANK1	ENSG00000168016	tetratricopeptide repeat and ankyrin repeat containing 1	protein_coding	-1.5682	0.0269316
PABPC1	ENSG00000070756	poly(A) binding protein, cytoplasmic 1	protein_coding	-1.56808	7.3043e-10
ZC3H6	ENSG00000188177	zinc finger CCCH-type containing 6	protein_coding	-1.5679	0.0204875
SGPP1	ENSG00000126821	sphingosine-1-phosphate phosphatase 1	protein_coding	-1.56553	0.0303649
SC5D	ENSG00000109929	sterol-C5-desaturase	protein_coding	-1.56539	0.00398651
ABHD4	ENSG00000100439	abhydrolase domain containing 4	protein_coding	-1.56404	0.00183392
MRPL19	ENSG00000115364	mitochondrial ribosomal protein L19	protein_coding	-1.56339	0.000220529
TRIM44	ENSG00000166326	tripartite motif containing 44	protein_coding	-1.56249	3.57117e-12
RBMS2	ENSG00000076067	RNA binding motif, single stranded interacting protein 2	protein_coding	-1.562	2.36063e-09
CTB-5E10.3	ENSG00000267633		antisense	-1.56074	2.09229e-05
NPM1P27	ENSG00000249353	nucleophosmin 1 (nucleolar phosphoprotein B23, numatrin) pseudogene 27	pseudogene	-1.56052	0.00113452
TOR1AIP1	ENSG00000143337	torsin A interacting protein 1	protein_coding	-1.55926	3.70877e-07
BLOC1S6	ENSG00000104164	biogenesis of lysosomal organelles complex-1, subunit 6, pallidin	protein_coding	-1.55798	1.28893e-08
NRIP3	ENSG00000175352	nuclear receptor interacting protein 3	protein_coding	-1.55652	0.000122326
MT-ND2	ENSG00000198763	mitochondrially encoded NADH dehydrogenase 2	protein_coding	-1.55535	1.19013e-06
ZNF791	ENSG00000173875	zinc finger protein 791	protein_coding	-1.55398	0.000342903
SLC35A5	ENSG00000138459	solute carrier family 35, member A5	protein_coding	-1.5531	0.00326795
RP5-1113E3.3	ENSG00000203469		antisense	-1.55237	0.0248109
EIF4G2	ENSG00000110321	eukaryotic translation initiation factor 4 gamma, 2	protein_coding	-1.55196	3.71461e-07
CCDC136	ENSG00000128596	coiled-coil domain containing 136	protein_coding	-1.55082	6.47252e-22
SSR1	ENSG00000124783	signal sequence receptor, alpha	protein_coding	-1.54942	4.97796e-15
RP11-265N6.1	ENSG00000261684		antisense	-1.5489	0.00146002
HIVEP1	ENSG00000095951	human immunodeficiency virus type I enhancer binding protein 1	protein_coding	-1.54836	0.0150322
RP11-145M9.4	ENSG00000269728		lincRNA	-1.54826	0.000351271
PNPO	ENSG00000108439	pyridoxamine 5'-phosphate oxidase	protein_coding	-1.54741	4.70401e-06
KPNA5	ENSG00000196911	karyopherin alpha 5 (importin alpha 6)	protein_coding	-1.54478	0.0410833
FOXN3	ENSG00000053254	forkhead box N3	protein_coding	-1.54428	4.42687e-14
RP3-486I3.4	ENSG00000233558		pseudogene	-1.54389	0.00182151
STRAP	ENSG00000023734	serine/threonine kinase receptor associated protein	protein_coding	-1.54206	2.0814e-06
TAB3	ENSG00000157625	TGF-beta activated kinase 1/MAP3K7 binding protein 3	protein_coding	-1.54032	4.10495e-05
NCOA6	ENSG00000198646	nuclear receptor coactivator 6	protein_coding	-1.53971	2.51247e-13
STAG3L2	ENSG00000160828	stromal antigen 3-like 2 (pseudogene)	pseudogene	-1.53951	4.88692e-05
RMI1	ENSG00000178966	RecQ mediated genome instability 1	protein_coding	-1.53859	0.0437096
ZBTB44	ENSG00000196323	zinc finger and BTB domain containing 44	protein_coding	-1.5375	0.000324219
FAUP1	ENSG00000235297	FBR-MuSV-associated ubiquitously expressed (fox derived) pseudogene 1	pseudogene	-1.53744	0.0442634
PNRC1	ENSG00000146278	proline-rich nuclear receptor coactivator 1	protein_coding	-1.53602	0.000222128
AC104135.3	ENSG00000204792		lincRNA	-1.53581	0.00745744
MGRN1	ENSG00000102858	mahogunin ring finger 1, E3 ubiquitin protein ligase	protein_coding	-1.52848	0.000127681
SMC2	ENSG00000136824	structural maintenance of chromosomes 2	protein_coding	-1.52813	1.18552e-06
PPAT	ENSG00000128059	phosphoribosyl pyrophosphate amidotransferase	protein_coding	-1.52768	0.000106633
BCCIP	ENSG00000107949	BRCA2 and CDKN1A interacting protein	protein_coding	-1.52668	3.47869e-08
PRUNE2	ENSG00000106772	prune homolog 2 (Drosophila)	protein_coding	-1.52619	1.60857e-05
BCAP29	ENSG00000075790	B-cell receptor-associated protein 29	protein_coding	-1.5245	1.56421e-05
THOC2	ENSG00000125676	THO complex 2	protein_coding	-1.52414	9.28908e-08
FBXO5	ENSG00000112029	F-box protein 5	protein_coding	-1.52243	0.00140682
AC120194.1	ENSG00000213002		protein_coding	-1.52205	0.00106938
AC064852.4	ENSG00000241409		3prime_overlapping_ncrna	-1.5196	0.0367936
NEK1	ENSG00000137601	NIMA-related kinase 1	protein_coding	-1.51905	0.00179325
ZBTB41	ENSG00000177888	zinc finger and BTB domain containing 41	protein_coding	-1.51827	0.011215
METTL8	ENSG00000123600	methyltransferase like 8	protein_coding	-1.51743	1.83569e-07
TRAM2	ENSG00000065308	translocation associated membrane protein 2	protein_coding	-1.51623	8.98788e-07
RP11-485G4.2	ENSG00000272565		lincRNA	-1.51573	0.00319024
SPRY4	ENSG00000187678	sprouty homolog 4 (Drosophila)	protein_coding	-1.51564	2.75337e-06
ZNF595	ENSG00000197701	zinc finger protein 595	protein_coding	-1.51439	0.00710692
UBE2W	ENSG00000104343	ubiquitin-conjugating enzyme E2W (putative)	protein_coding	-1.51302	0.0023968
RP11-203J24.8	ENSG00000227218		antisense	-1.5126	0.032368
ZNF551	ENSG00000204519	zinc finger protein 551	protein_coding	-1.51207	0.00938017
PSMG2	ENSG00000128789	proteasome (prosome, macropain) assembly chaperone 2	protein_coding	-1.51089	1.14859e-08
PHF6	ENSG00000156531	PHD finger protein 6	protein_coding	-1.50994	1.97167e-07
RP11-407N17.4	ENSG00000259083		lincRNA	-1.50981	0.0423187
KIAA0895	ENSG00000164542	KIAA0895	protein_coding	-1.50919	0.00398651
SEPT10	ENSG00000186522	septin 10	protein_coding	-1.50901	7.24956e-05
RP11-69L16.4	ENSG00000238221		antisense	-1.50836	0.0255131
UBE2E3	ENSG00000170035	ubiquitin-conjugating enzyme E2E 3	protein_coding	-1.50756	1.69841e-06
AP1S2	ENSG00000182287	adaptor-related protein complex 1, sigma 2 subunit	protein_coding	-1.50732	3.60569e-05
PPP2R5E	ENSG00000154001	protein phosphatase 2, regulatory subunit B', epsilon isoform	protein_coding	-1.50635	1.2477e-06
RP11-544A12.4	ENSG00000236986		antisense	-1.50559	0.038736
CP	ENSG00000047457	ceruloplasmin (ferroxidase)	protein_coding	-1.5055	0.0142406
ERRFI1	ENSG00000116285	ERBB receptor feedback inhibitor 1	protein_coding	-1.50528	0.00278755
UBQLN2	ENSG00000188021	ubiquilin 2	protein_coding	-1.5002	0.000627968
TTC14	ENSG00000163728	tetratricopeptide repeat domain 14	protein_coding	-1.49909	0.00478818
GNG12	ENSG00000172380	guanine nucleotide binding protein (G protein), gamma 12	protein_coding	-1.49851	7.2538e-07
EPM2AIP1	ENSG00000178567	EPM2A (laforin) interacting protein 1	protein_coding	-1.49606	0.0336095
UBE2H	ENSG00000186591	ubiquitin-conjugating enzyme E2H	protein_coding	-1.49522	1.88149e-18
RP11-428J1.5	ENSG00000272142		lincRNA	-1.49415	0.0470644
TCF7L2	ENSG00000148737	transcription factor 7-like 2 (T-cell specific, HMG-box)	protein_coding	-1.49315	4.37588e-05
CUL4B	ENSG00000158290	cullin 4B	protein_coding	-1.49187	5.37029e-05
BORA	ENSG00000136122	bora, aurora kinase A activator	protein_coding	-1.49135	0.0243025
CIT	ENSG00000122966	citron (rho-interacting, serine/threonine kinase 21)	protein_coding	-1.49094	7.8384e-11
PDZD8	ENSG00000165650	PDZ domain containing 8	protein_coding	-1.48743	0.000558355
RP11-61A14.3	ENSG00000261088		lincRNA	-1.48743	0.00974055
N4BP2L2	ENSG00000244754	NEDD4 binding protein 2-like 2	protein_coding	-1.48729	7.27791e-05
SUCLA2	ENSG00000136143	succinate-CoA ligase, ADP-forming, beta subunit	protein_coding	-1.48725	1.37767e-05
YPEL5	ENSG00000119801	yippee-like 5 (Drosophila)	protein_coding	-1.48386	5.21033e-10
SH3BGRL	ENSG00000131171	SH3 domain binding glutamic acid-rich protein like	protein_coding	-1.48359	2.51536e-07
MGA	ENSG00000174197	MGA, MAX dimerization protein	protein_coding	-1.48359	2.43193e-12
PAPD4	ENSG00000164329	PAP associated domain containing 4	protein_coding	-1.48265	0.0180119
LMLN	ENSG00000185621	leishmanolysin-like (metallopeptidase M8 family)	protein_coding	-1.48252	0.000751051
CEP70	ENSG00000114107	centrosomal protein 70kDa	protein_coding	-1.48161	0.0338841
CCSER2	ENSG00000107771	coiled-coil serine-rich protein 2	protein_coding	-1.4814	1.85456e-07
MND1	ENSG00000121211	meiotic nuclear divisions 1 homolog (S. cerevisiae)	protein_coding	-1.48022	3.19288e-05
DDX10	ENSG00000178105	DEAD (Asp-Glu-Ala-Asp) box polypeptide 10	protein_coding	-1.47999	0.000660042
SLC30A9	ENSG00000014824	solute carrier family 30 (zinc transporter), member 9	protein_coding	-1.47979	9.71053e-09
SLC1A5	ENSG00000105281	solute carrier family 1 (neutral amino acid transporter), member 5	protein_coding	-1.47842	9.48954e-11
RBPMS2	ENSG00000166831	RNA binding protein with multiple splicing 2	protein_coding	-1.47709	2.13458e-06
PIGK	ENSG00000142892	phosphatidylinositol glycan anchor biosynthesis, class K	protein_coding	-1.47654	0.000467647
STX17	ENSG00000136874	syntaxin 17	protein_coding	-1.47457	1.02712e-08
TENC1	ENSG00000111077	tensin like C1 domain containing phosphatase (tensin 2)	protein_coding	-1.47329	1.96763e-13
SEPT6	ENSG00000125354	septin 6	protein_coding	-1.47064	4.01265e-16
COX10	ENSG00000006695	cytochrome c oxidase assembly homolog 10 (yeast)	protein_coding	-1.46985	1.31351e-06
PLA2G4A	ENSG00000116711	phospholipase A2, group IVA (cytosolic, calcium-dependent)	protein_coding	-1.46899	0.00659503
TCEA1	ENSG00000187735	transcription elongation factor A (SII), 1	protein_coding	-1.46867	1.22325e-07
IMPA1	ENSG00000133731	inositol(myo)-1(or 4)-monophosphatase 1	protein_coding	-1.46844	2.0832e-05
LAS1L	ENSG00000001497	LAS1-like (S. cerevisiae)	protein_coding	-1.4677	2.93838e-06
FOSL1	ENSG00000175592	FOS-like antigen 1	protein_coding	-1.46653	0.00037951
PDIK1L	ENSG00000175087	PDLIM1 interacting kinase 1 like	protein_coding	-1.46606	0.0168155
ZBED5	ENSG00000236287	zinc finger, BED-type containing 5	protein_coding	-1.46561	0.000117985
SEMA6D	ENSG00000137872	sema domain, transmembrane domain (TM), and cytoplasmic domain, (semaphorin) 6D	protein_coding	-1.46431	0.00013834
CTGF	ENSG00000118523	connective tissue growth factor	protein_coding	-1.46382	0.000134796
ETS1	ENSG00000134954	v-ets avian erythroblastosis virus E26 oncogene homolog 1	protein_coding	-1.46373	1.33573e-08
PEX11B	ENSG00000131779	peroxisomal biogenesis factor 11 beta	protein_coding	-1.46362	3.516e-09
ZNHIT6	ENSG00000117174	zinc finger, HIT-type containing 6	protein_coding	-1.46355	6.28811e-06
RP11-356I2.4	ENSG00000237499		antisense	-1.46298	0.0375806
ALDH6A1	ENSG00000119711	aldehyde dehydrogenase 6 family, member A1	protein_coding	-1.46072	2.17541e-05
SDAD1	ENSG00000198301	SDA1 domain containing 1	protein_coding	-1.46021	1.54584e-07
NXPH4	ENSG00000182379	neurexophilin 4	protein_coding	-1.45976	0.00570317
EIF2A	ENSG00000144895	eukaryotic translation initiation factor 2A, 65kDa	protein_coding	-1.45781	6.49116e-07
VHL	ENSG00000134086	von Hippel-Lindau tumor suppressor, E3 ubiquitin protein ligase	protein_coding	-1.45527	1.2878e-09
KLHL28	ENSG00000179454	kelch-like family member 28	protein_coding	-1.45379	5.38311e-06
TRMT10C	ENSG00000174173	tRNA methyltransferase 10 homolog C (S. cerevisiae)	protein_coding	-1.4518	7.92297e-06
PYGO2	ENSG00000163348	pygopus family PHD finger 2	protein_coding	-1.45129	4.75491e-05
NBN	ENSG00000104320	nibrin	protein_coding	-1.45082	2.33012e-05
ZC3H15	ENSG00000065548	zinc finger CCCH-type containing 15	protein_coding	-1.45049	1.91476e-06
SYF2	ENSG00000117614	SYF2 pre-mRNA-splicing factor	protein_coding	-1.44899	1.81036e-05
RLF	ENSG00000117000	rearranged L-myc fusion	protein_coding	-1.44888	0.00569299
POLR3GL	ENSG00000121851	polymerase (RNA) III (DNA directed) polypeptide G (32kD)-like	protein_coding	-1.44787	2.57092e-07
PABPC1P3	ENSG00000230673	poly(A) binding protein, cytoplasmic 1 pseudogene 3	pseudogene	-1.44674	0.00993818
GINS1	ENSG00000101003	GINS complex subunit 1 (Psf1 homolog)	protein_coding	-1.44656	2.46227e-07
CAPZA1	ENSG00000116489	capping protein (actin filament) muscle Z-line, alpha 1	protein_coding	-1.44468	1.38542e-05
ERO1LB	ENSG00000086619	ERO1-like beta (S. cerevisiae)	protein_coding	-1.44428	0.0200892
TRIO	ENSG00000038382	trio Rho guanine nucleotide exchange factor	protein_coding	-1.44265	7.57451e-07
PAX3	ENSG00000135903	paired box 3	protein_coding	-1.44251	2.14589e-11
LIN52	ENSG00000205659	lin-52 homolog (C. elegans)	protein_coding	-1.44196	7.55257e-06
THAP5	ENSG00000177683	THAP domain containing 5	protein_coding	-1.44188	0.0182325
EXOC5	ENSG00000070367	exocyst complex component 5	protein_coding	-1.44133	2.75086e-06
DYNC2LI1	ENSG00000138036	dynein, cytoplasmic 2, light intermediate chain 1	protein_coding	-1.43979	0.00122517
STOM	ENSG00000148175	stomatin	protein_coding	-1.43933	5.41276e-06
TSC22D2	ENSG00000196428	TSC22 domain family, member 2	protein_coding	-1.43707	0.000505482
LIMS2	ENSG00000072163	LIM and senescent cell antigen-like domains 2	protein_coding	-1.43625	1.37615e-05
MKLN1-AS	ENSG00000236753	MKLN1 antisense RNA	processed_transcript	-1.43504	0.0388507
EEF1DP3	ENSG00000229715	eukaryotic translation elongation factor 1 delta pseudogene 3	pseudogene	-1.43401	0.0310833
TBC1D13	ENSG00000107021	TBC1 domain family, member 13	protein_coding	-1.434	4.55031e-09
DHCR24	ENSG00000116133	24-dehydrocholesterol reductase	protein_coding	-1.43231	0.00106952
PMP22	ENSG00000109099	peripheral myelin protein 22	protein_coding	-1.42818	1.32328e-15
SNAP25	ENSG00000132639	synaptosomal-associated protein, 25kDa	protein_coding	-1.42774	0.00916433
TMEM230	ENSG00000089063	transmembrane protein 230	protein_coding	-1.4271	6.07464e-07
ACADM	ENSG00000117054	acyl-CoA dehydrogenase, C-4 to C-12 straight chain	protein_coding	-1.42528	4.80991e-10
APOLD1	ENSG00000178878	apolipoprotein L domain containing 1	protein_coding	-1.4239	2.73186e-06
RAB23	ENSG00000112210	RAB23, member RAS oncogene family	protein_coding	-1.42378	0.00407537
FOXRED2	ENSG00000100350	FAD-dependent oxidoreductase domain containing 2	protein_coding	-1.42243	5.25304e-07
TCEAL4	ENSG00000133142	transcription elongation factor A (SII)-like 4	protein_coding	-1.42194	1.04358e-06
YPEL3	ENSG00000090238	yippee-like 3 (Drosophila)	protein_coding	-1.42141	5.33616e-06
FAM76A	ENSG00000009780	family with sequence similarity 76, member A	protein_coding	-1.42107	0.00010259
CHMP3	ENSG00000115561	charged multivesicular body protein 3	protein_coding	-1.42031	5.09666e-11
PDCD10	ENSG00000114209	programmed cell death 10	protein_coding	-1.41988	7.30412e-08
AFF4	ENSG00000072364	AF4/FMR2 family, member 4	protein_coding	-1.41846	1.10558e-08
TOMM20	ENSG00000173726	translocase of outer mitochondrial membrane 20 homolog (yeast)	protein_coding	-1.41828	1.24312e-06
NES	ENSG00000132688	nestin	protein_coding	-1.41763	0.00182132
KLF12	ENSG00000118922	Kruppel-like factor 12	protein_coding	-1.41733	0.00545234
R3HDM1	ENSG00000048991	R3H domain containing 1	protein_coding	-1.41655	0.00144376
CCP110	ENSG00000103540	centriolar coiled coil protein 110kDa	protein_coding	-1.41621	1.98461e-05
RNF40	ENSG00000103549	ring finger protein 40, E3 ubiquitin protein ligase	protein_coding	-1.41489	8.38935e-14
KCTD7	ENSG00000243335	potassium channel tetramerization domain containing 7	protein_coding	-1.41406	0.000313866
YWHAZ	ENSG00000164924	tyrosine 3-monooxygenase/tryptophan 5-monooxygenase activation protein, zeta	protein_coding	-1.41368	3.73639e-07
RP11-10A14.3	ENSG00000254340		antisense	-1.41146	0.0382796
CHM	ENSG00000188419	choroideremia (Rab escort protein 1)	protein_coding	-1.41082	4.18932e-05
RP11-707G14.1	ENSG00000256034		antisense	-1.41058	0.00236865
RNF38	ENSG00000137075	ring finger protein 38	protein_coding	-1.41037	0.000522145
MYLK	ENSG00000065534	myosin light chain kinase	protein_coding	-1.40763	2.22757e-06
SIAH1	ENSG00000196470	siah E3 ubiquitin protein ligase 1	protein_coding	-1.40744	0.000463618
UBE2D1	ENSG00000072401	ubiquitin-conjugating enzyme E2D 1	protein_coding	-1.40742	8.43501e-06
TRMT11	ENSG00000066651	tRNA methyltransferase 11 homolog (S. cerevisiae)	protein_coding	-1.40662	0.00422625
AP003900.6	ENSG00000271308		lincRNA	-1.40605	0.0458081
HSPA8P1	ENSG00000234176	heat shock 70kDa protein 8 pseudogene 1	pseudogene	-1.40367	0.00109176
SERTAD2	ENSG00000179833	SERTA domain containing 2	protein_coding	-1.40344	0.00126916
FANCL	ENSG00000115392	Fanconi anemia, complementation group L	protein_coding	-1.39976	3.14148e-06
MSL3P1	ENSG00000224287	male-specific lethal 3 homolog (Drosophila) pseudogene 1	pseudogene	-1.3977	3.9494e-06
CAMK2D	ENSG00000145349	calcium/calmodulin-dependent protein kinase II delta	protein_coding	-1.39724	2.69318e-07
RNF219	ENSG00000152193	ring finger protein 219	protein_coding	-1.39714	0.00028076
E2F7	ENSG00000165891	E2F transcription factor 7	protein_coding	-1.39626	0.000873779
RP11-690G19.3	ENSG00000266753		lincRNA	-1.39615	0.00965564
NPM1	ENSG00000181163	nucleophosmin (nucleolar phosphoprotein B23, numatrin)	protein_coding	-1.39558	1.18425e-10
RBBP4	ENSG00000162521	retinoblastoma binding protein 4	protein_coding	-1.39504	0.000466356
OFD1	ENSG00000046651	oral-facial-digital syndrome 1	protein_coding	-1.39448	2.59512e-07
TSHZ1	ENSG00000179981	teashirt zinc finger homeobox 1	protein_coding	-1.394	1.75522e-05
DDR2	ENSG00000162733	discoidin domain receptor tyrosine kinase 2	protein_coding	-1.39286	0.000388684
ZNF772	ENSG00000197128	zinc finger protein 772	protein_coding	-1.38924	0.02902
C1orf198	ENSG00000119280	chromosome 1 open reading frame 198	protein_coding	-1.38751	0.00115472
KIF20B	ENSG00000138182	kinesin family member 20B	protein_coding	-1.38726	0.0019855
EFCAB14	ENSG00000159658	EF-hand calcium binding domain 14	protein_coding	-1.38719	7.76547e-05
CCNK	ENSG00000090061	cyclin K	protein_coding	-1.38698	0.00254319
MBNL1-AS1	ENSG00000229619	MBNL1 antisense RNA 1	antisense	-1.38689	0.0347268
GMFB	ENSG00000197045	glia maturation factor, beta	protein_coding	-1.38646	1.22902e-06
VCL	ENSG00000035403	vinculin	protein_coding	-1.38517	0.00393104
CCDC14	ENSG00000175455	coiled-coil domain containing 14	protein_coding	-1.38513	0.0204942
CCSAP	ENSG00000154429	centriole, cilia and spindle-associated protein	protein_coding	-1.385	0.000445419
FAXDC2	ENSG00000170271	fatty acid hydroxylase domain containing 2	protein_coding	-1.38496	0.00886034
NEDD4	ENSG00000069869	neural precursor cell expressed, developmentally down-regulated 4, E3 ubiquitin protein ligase	protein_coding	-1.38488	0.0169912
ZDHHC18	ENSG00000204160	zinc finger, DHHC-type containing 18	protein_coding	-1.38405	4.40348e-08
FAM175B	ENSG00000165660	family with sequence similarity 175, member B	protein_coding	-1.38365	2.72841e-05
ASUN	ENSG00000064102	asunder spermatogenesis regulator	protein_coding	-1.38349	0.00287919
ATP6AP2	ENSG00000182220	ATPase, H+ transporting, lysosomal accessory protein 2	protein_coding	-1.38301	4.56731e-05
C2orf44	ENSG00000163026	chromosome 2 open reading frame 44	protein_coding	-1.38281	0.0240778
TNFRSF21	ENSG00000146072	tumor necrosis factor receptor superfamily, member 21	protein_coding	-1.38172	0.000553181
PCAT6	ENSG00000228288	prostate cancer associated transcript 6 (non-protein coding)	antisense	-1.38042	0.0030286
TCF12	ENSG00000140262	transcription factor 12	protein_coding	-1.38027	0.000881151
MRPS10	ENSG00000048544	mitochondrial ribosomal protein S10	protein_coding	-1.37834	3.50143e-11
FRS2	ENSG00000166225	fibroblast growth factor receptor substrate 2	protein_coding	-1.37799	0.00534922
DEPDC1	ENSG00000024526	DEP domain containing 1	protein_coding	-1.37645	0.00148703
EFR3A	ENSG00000132294	EFR3 homolog A (S. cerevisiae)	protein_coding	-1.37603	2.68951e-07
DAZAP2	ENSG00000183283	DAZ associated protein 2	protein_coding	-1.37419	0.000996119
LINC00467	ENSG00000153363	long intergenic non-protein coding RNA 467	processed_transcript	-1.37418	0.00192058
SLC19A2	ENSG00000117479	solute carrier family 19 (thiamine transporter), member 2	protein_coding	-1.37374	0.00162406
UHRF1BP1L	ENSG00000111647	UHRF1 binding protein 1-like	protein_coding	-1.37363	0.00939445
SYNC	ENSG00000162520	syncoilin, intermediate filament protein	protein_coding	-1.37361	7.55257e-06
POC1B	ENSG00000139323	POC1 centriolar protein B	protein_coding	-1.37295	4.40414e-05
PCNA	ENSG00000132646	proliferating cell nuclear antigen	protein_coding	-1.37277	3.41905e-06
KIF16B	ENSG00000089177	kinesin family member 16B	protein_coding	-1.37184	1.76827e-07
MORC4	ENSG00000133131	MORC family CW-type zinc finger 4	protein_coding	-1.37182	7.30398e-09
CALCOCO1	ENSG00000012822	calcium binding and coiled-coil domain 1	protein_coding	-1.37043	0.000130792
LRFN5	ENSG00000165379	leucine rich repeat and fibronectin type III domain containing 5	protein_coding	-1.37001	0.000321099
CD164	ENSG00000135535	CD164 molecule, sialomucin	protein_coding	-1.3693	2.58886e-07
IL1RAP	ENSG00000196083	interleukin 1 receptor accessory protein	protein_coding	-1.36911	0.00570731
HMBOX1	ENSG00000147421	homeobox containing 1	protein_coding	-1.36885	1.57743e-06
HAT1	ENSG00000128708	histone acetyltransferase 1	protein_coding	-1.36883	0.00016409
ZNF121	ENSG00000197961	zinc finger protein 121	protein_coding	-1.3684	0.000505544
LIMD1	ENSG00000144791	LIM domains containing 1	protein_coding	-1.36787	0.0141614
ABCE1	ENSG00000164163	ATP-binding cassette, sub-family E (OABP), member 1	protein_coding	-1.36551	0.000331249
RP11-265N6.2	ENSG00000261822		antisense	-1.36418	0.0245581
RP11-304M2.5	ENSG00000254559		antisense	-1.36322	8.13658e-10
TGOLN2	ENSG00000152291	trans-golgi network protein 2	protein_coding	-1.36258	3.58824e-05
STX12	ENSG00000117758	syntaxin 12	protein_coding	-1.36222	6.14249e-05
CEBPZ	ENSG00000115816	CCAAT/enhancer binding protein (C/EBP), zeta	protein_coding	-1.36116	1.22547e-05
AC096649.2	ENSG00000229750		antisense	-1.36084	0.0285331
BTG2	ENSG00000159388	BTG family, member 2	protein_coding	-1.35952	9.9065e-05
FANCB	ENSG00000181544	Fanconi anemia, complementation group B	protein_coding	-1.35778	0.00132738
MAP3K13	ENSG00000073803	mitogen-activated protein kinase kinase kinase 13	protein_coding	-1.35721	1.89221e-05
CTD-2154B17.4	ENSG00000272324		antisense	-1.35642	4.87817e-05
UBE2N	ENSG00000177889	ubiquitin-conjugating enzyme E2N	protein_coding	-1.35623	1.67654e-07
BNIP3L	ENSG00000104765	BCL2/adenovirus E1B 19kDa interacting protein 3-like	protein_coding	-1.35548	3.1131e-12
FYCO1	ENSG00000163820	FYVE and coiled-coil domain containing 1	protein_coding	-1.35513	2.97055e-09
PACS1	ENSG00000175115	phosphofurin acidic cluster sorting protein 1	protein_coding	-1.35452	1.39045e-10
PLEKHF2	ENSG00000175895	pleckstrin homology domain containing, family F (with FYVE domain) member 2	protein_coding	-1.3537	0.00618133
ZHX2	ENSG00000178764	zinc fingers and homeoboxes 2	protein_coding	-1.35227	0.00820897
AIMP1	ENSG00000164022	aminoacyl tRNA synthetase complex-interacting multifunctional protein 1	protein_coding	-1.35158	1.34188e-06
ASNSD1	ENSG00000138381	asparagine synthetase domain containing 1	protein_coding	-1.35043	2.90485e-06
CALD1	ENSG00000122786	caldesmon 1	protein_coding	-1.3501	0.000509294
RP11-67L3.5	ENSG00000242396		antisense	-1.3499	0.0383634
CTC-467M3.1	ENSG00000245864		antisense	-1.3481	0.0485924
KIF26B	ENSG00000162849	kinesin family member 26B	protein_coding	-1.34804	0.0420284
PPFIBP1	ENSG00000110841	PTPRF interacting protein, binding protein 1 (liprin beta 1)	protein_coding	-1.34747	2.11491e-06
KIAA1244	ENSG00000112379	KIAA1244	protein_coding	-1.34745	0.0367779
HOXB2	ENSG00000173917	homeobox B2	protein_coding	-1.3444	0.00250218
RBBP8	ENSG00000101773	retinoblastoma binding protein 8	protein_coding	-1.34336	1.20204e-05
NBR1	ENSG00000188554	neighbor of BRCA1 gene 1	protein_coding	-1.34297	0.000245993
KLHL23	ENSG00000213160	kelch-like family member 23	protein_coding	-1.34258	1.39877e-05
NFYA	ENSG00000001167	nuclear transcription factor Y, alpha	protein_coding	-1.34183	0.000523431
ACTBP2	ENSG00000213763	actin, beta pseudogene 2	pseudogene	-1.34178	0.00251965
AKAP9	ENSG00000127914	A kinase (PRKA) anchor protein 9	protein_coding	-1.3407	0.000350058
ZCCHC8	ENSG00000033030	zinc finger, CCHC domain containing 8	protein_coding	-1.34062	0.00155741
FIGNL1	ENSG00000132436	fidgetin-like 1	protein_coding	-1.34003	0.00156483
CSNK1G3	ENSG00000151292	casein kinase 1, gamma 3	protein_coding	-1.33852	0.000133668
SCAF4	ENSG00000156304	SR-related CTD-associated factor 4	protein_coding	-1.33842	0.00185553
LIMS1	ENSG00000169756	LIM and senescent cell antigen-like domains 1	protein_coding	-1.33831	0.000216111
SLC48A1	ENSG00000211584	solute carrier family 48 (heme transporter), member 1	protein_coding	-1.33803	0.00073252
FAM46A	ENSG00000112773	family with sequence similarity 46, member A	protein_coding	-1.33558	9.79456e-09
KDELC2	ENSG00000178202	KDEL (Lys-Asp-Glu-Leu) containing 2	protein_coding	-1.33379	0.0233515
PTMA	ENSG00000187514	prothymosin, alpha	protein_coding	-1.33367	1.25071e-05
LDLRAD3	ENSG00000179241	low density lipoprotein receptor class A domain containing 3	protein_coding	-1.33314	0.000502932
GPR3	ENSG00000181773	G protein-coupled receptor 3	protein_coding	-1.33307	1.72932e-05
CCDC77	ENSG00000120647	coiled-coil domain containing 77	protein_coding	-1.33295	1.3081e-05
RBL1	ENSG00000080839	retinoblastoma-like 1 (p107)	protein_coding	-1.33289	1.24245e-05
MYO1B	ENSG00000128641	myosin IB	protein_coding	-1.33154	2.06549e-09
GTF2IRD1P1	ENSG00000230583	GTF2I repeat domain containing 1 pseusogene 1	pseudogene	-1.3286	0.0237765
HOXC6	ENSG00000197757	homeobox C6	protein_coding	-1.32787	0.0248453
RP11-6N17.6	ENSG00000264019		antisense	-1.32781	5.06426e-07
ICK	ENSG00000112144	intestinal cell (MAK-like) kinase	protein_coding	-1.32754	0.000399315
TRAPPC2	ENSG00000196459	trafficking protein particle complex 2	protein_coding	-1.3267	7.63821e-05
SDCBP	ENSG00000137575	syndecan binding protein (syntenin)	protein_coding	-1.32612	0.000314225
KIT	ENSG00000157404	v-kit Hardy-Zuckerman 4 feline sarcoma viral oncogene homolog	protein_coding	-1.32563	0.00302806
EMC2	ENSG00000104412	ER membrane protein complex subunit 2	protein_coding	-1.32503	0.000133036
PALLD	ENSG00000129116	palladin, cytoskeletal associated protein	protein_coding	-1.32433	2.74171e-10
ZMAT2	ENSG00000146007	zinc finger, matrin-type 2	protein_coding	-1.32394	1.31182e-05
KDELR1	ENSG00000105438	KDEL (Lys-Asp-Glu-Leu) endoplasmic reticulum protein retention receptor 1	protein_coding	-1.32384	3.89458e-15
ARID5B	ENSG00000150347	AT rich interactive domain 5B (MRF1-like)	protein_coding	-1.32341	2.11674e-12
IER3IP1	ENSG00000134049	immediate early response 3 interacting protein 1	protein_coding	-1.32332	0.000204278
FAM171B	ENSG00000144369	family with sequence similarity 171, member B	protein_coding	-1.32267	0.0254755
MFN1	ENSG00000171109	mitofusin 1	protein_coding	-1.32261	4.0893e-06
MT-RNR2	ENSG00000210082	mitochondrially encoded 16S RNA	Mt_rRNA	-1.3223	0.00412597
CTD-2135D7.2	ENSG00000262732		antisense	-1.31866	0.0289993
LRIF1	ENSG00000121931	ligand dependent nuclear receptor interacting factor 1	protein_coding	-1.31789	4.21742e-05
RP11-96K19.5	ENSG00000273010		antisense	-1.3164	0.000545653
GPALPP1	ENSG00000133114	GPALPP motifs containing 1	protein_coding	-1.31622	0.00019151
HAUS6	ENSG00000147874	HAUS augmin-like complex, subunit 6	protein_coding	-1.31111	0.000553181
PHACTR4	ENSG00000204138	phosphatase and actin regulator 4	protein_coding	-1.31019	1.29494e-13
RFK	ENSG00000135002	riboflavin kinase	protein_coding	-1.31001	1.35288e-08
EIF2S3	ENSG00000130741	eukaryotic translation initiation factor 2, subunit 3 gamma, 52kDa	protein_coding	-1.30979	2.48272e-07
FAM107B	ENSG00000065809	family with sequence similarity 107, member B	protein_coding	-1.30916	5.65988e-06
BARD1	ENSG00000138376	BRCA1 associated RING domain 1	protein_coding	-1.309	1.25951e-05
LENG8	ENSG00000167615	leukocyte receptor cluster (LRC) member 8	protein_coding	-1.30849	0.0390994
FOXO1	ENSG00000150907	forkhead box O1	protein_coding	-1.30722	0.00619785
MYCBP	ENSG00000214114	MYC binding protein	protein_coding	-1.30679	0.0175468
SNAI2	ENSG00000019549	snail family zinc finger 2	protein_coding	-1.30669	0.0122198
COX18	ENSG00000163626	COX18 cytochrome C oxidase assembly factor	protein_coding	-1.30572	7.11674e-07
DHRS4-AS1	ENSG00000197775		protein_coding	-1.30564	0.0152215
DPY19L3	ENSG00000178904	dpy-19-like 3 (C. elegans)	protein_coding	-1.30519	0.00430947
CBX3	ENSG00000122565	chromobox homolog 3	protein_coding	-1.30508	2.31677e-06
MRPL50	ENSG00000136897	mitochondrial ribosomal protein L50	protein_coding	-1.30454	0.00142451
SLC4A5	ENSG00000188687	solute carrier family 4 (sodium bicarbonate cotransporter), member 5	protein_coding	-1.30398	0.0040913
MYLK3	ENSG00000140795	myosin light chain kinase 3	protein_coding	-1.30259	0.00199498
TSSK6	ENSG00000178093	testis-specific serine kinase 6	protein_coding	-1.30217	0.0196415
ZNF714	ENSG00000160352	zinc finger protein 714	protein_coding	-1.30209	0.0110247
NAE1	ENSG00000159593	NEDD8 activating enzyme E1 subunit 1	protein_coding	-1.3019	1.04607e-05
PELI1	ENSG00000197329	pellino E3 ubiquitin protein ligase 1	protein_coding	-1.30111	0.0143471
CEP120	ENSG00000168944	centrosomal protein 120kDa	protein_coding	-1.3008	0.0218091
SEC62	ENSG00000008952	SEC62 homolog (S. cerevisiae)	protein_coding	-1.29863	0.0114421
YTHDF3	ENSG00000185728	YTH domain family, member 3	protein_coding	-1.29741	0.0123887
TAX1BP1	ENSG00000106052	Tax1 (human T-cell leukemia virus type I) binding protein 1	protein_coding	-1.29728	1.82538e-07
GNL3L	ENSG00000130119	guanine nucleotide binding protein-like 3 (nucleolar)-like	protein_coding	-1.29684	5.38506e-05
FYTTD1	ENSG00000122068	forty-two-three domain containing 1	protein_coding	-1.29614	3.15057e-05
ASPH	ENSG00000198363	aspartate beta-hydroxylase	protein_coding	-1.29557	2.65395e-05
MAPRE2	ENSG00000166974	microtubule-associated protein, RP/EB family, member 2	protein_coding	-1.29513	0.000101241
DAP	ENSG00000112977	death-associated protein	protein_coding	-1.2951	8.86262e-05
TPP1	ENSG00000166340	tripeptidyl peptidase I	protein_coding	-1.29364	2.0785e-07
CRCP	ENSG00000241258	CGRP receptor component	protein_coding	-1.29317	1.80552e-13
KRAS	ENSG00000133703	Kirsten rat sarcoma viral oncogene homolog	protein_coding	-1.293	0.000507962
TWISTNB	ENSG00000105849	TWIST neighbor	protein_coding	-1.29266	8.61206e-09
CTD-2574D22.2	ENSG00000247735		antisense	-1.29264	0.0156063
SLC35B4	ENSG00000205060	solute carrier family 35 (UDP-xylose/UDP-N-acetylglucosamine transporter), member B4	protein_coding	-1.29241	4.10715e-07
SMAD9	ENSG00000120693	SMAD family member 9	protein_coding	-1.2923	4.4636e-05
CPSF2	ENSG00000165934	cleavage and polyadenylation specific factor 2, 100kDa	protein_coding	-1.29128	3.31076e-06
SH3BGRL2	ENSG00000198478	SH3 domain binding glutamic acid-rich protein like 2	protein_coding	-1.29114	0.00723764
EGR1	ENSG00000120738	early growth response 1	protein_coding	-1.29084	0.0468884
ATP7A	ENSG00000165240	ATPase, Cu++ transporting, alpha polypeptide	protein_coding	-1.29045	0.0011848
LGALSL	ENSG00000119862	lectin, galactoside-binding-like	protein_coding	-1.28973	0.000505544
AC145110.1	ENSG00000253490		lincRNA	-1.28728	0.00277674
FASTKD2	ENSG00000118246	FAST kinase domains 2	protein_coding	-1.28718	0.00107028
ZNF583	ENSG00000198440	zinc finger protein 583	protein_coding	-1.28558	0.034195
SLC30A7	ENSG00000162695	solute carrier family 30 (zinc transporter), member 7	protein_coding	-1.28531	0.00807528
MRPS31	ENSG00000102738	mitochondrial ribosomal protein S31	protein_coding	-1.2844	4.18127e-07
SH3BGRL3	ENSG00000142669	SH3 domain binding glutamic acid-rich protein like 3	protein_coding	-1.28422	9.43202e-08
MYH14	ENSG00000105357	myosin, heavy chain 14, non-muscle	protein_coding	-1.28407	0.0019151
STX11	ENSG00000135604	syntaxin 11	protein_coding	-1.28371	0.00204102
RAB11B-AS1	ENSG00000269386	RAB11B antisense RNA 1	antisense	-1.28305	0.000401643
EFNA5	ENSG00000184349	ephrin-A5	protein_coding	-1.28262	0.0119963
ATAD1	ENSG00000138138	ATPase family, AAA domain containing 1	protein_coding	-1.28247	4.33107e-06
LUC7L3	ENSG00000108848	LUC7-like 3 (S. cerevisiae)	protein_coding	-1.28202	0.00369375
COPB1	ENSG00000129083	coatomer protein complex, subunit beta 1	protein_coding	-1.28095	0.00061667
TMEM30A	ENSG00000112697	transmembrane protein 30A	protein_coding	-1.28015	0.00137272
WDR36	ENSG00000134987	WD repeat domain 36	protein_coding	-1.2781	0.000103513
RP5-1007M22.2	ENSG00000231999		antisense	-1.27797	0.000347938
DUSP22	ENSG00000112679	dual specificity phosphatase 22	protein_coding	-1.27751	1.89191e-12
ZMAT3	ENSG00000172667	zinc finger, matrin-type 3	protein_coding	-1.27614	3.79905e-07
FNIP1	ENSG00000217128	folliculin interacting protein 1	protein_coding	-1.27484	4.03546e-05
AC003075.4	ENSG00000237773		antisense	-1.27445	0.0229151
AHR	ENSG00000106546	aryl hydrocarbon receptor	protein_coding	-1.27347	2.32095e-05
TRIM2	ENSG00000109654	tripartite motif containing 2	protein_coding	-1.27339	1.37226e-07
FAM127B	ENSG00000203950	family with sequence similarity 127, member B	protein_coding	-1.27295	6.53436e-06
DLG5	ENSG00000151208	discs, large homolog 5 (Drosophila)	protein_coding	-1.27252	3.41804e-11
C6orf203	ENSG00000130349	chromosome 6 open reading frame 203	protein_coding	-1.27244	2.42071e-07
PRKAR2A	ENSG00000114302	protein kinase, cAMP-dependent, regulatory, type II, alpha	protein_coding	-1.27218	6.3846e-08
TTC32	ENSG00000183891	tetratricopeptide repeat domain 32	protein_coding	-1.27201	3.30536e-06
SEMA6A	ENSG00000092421	sema domain, transmembrane domain (TM), and cytoplasmic domain, (semaphorin) 6A	protein_coding	-1.27172	1.1985e-06
PRDM2	ENSG00000116731	PR domain containing 2, with ZNF domain	protein_coding	-1.27159	1.92138e-06
RAP2B	ENSG00000181467	RAP2B, member of RAS oncogene family	protein_coding	-1.27035	0.000134456
PRPF8	ENSG00000174231	pre-mRNA processing factor 8	protein_coding	-1.27033	7.11552e-09
POLR2M	ENSG00000255529	polymerase (RNA) II (DNA directed) polypeptide M	protein_coding	-1.27032	0.00431802
HIP1R	ENSG00000130787	huntingtin interacting protein 1 related	protein_coding	-1.26934	5.76758e-06
EPS15	ENSG00000085832	epidermal growth factor receptor pathway substrate 15	protein_coding	-1.26689	1.04912e-05
KANK1	ENSG00000107104	KN motif and ankyrin repeat domains 1	protein_coding	-1.26638	5.62301e-06
CTDSPL2	ENSG00000137770	CTD (carboxy-terminal domain, RNA polymerase II, polypeptide A) small phosphatase like 2	protein_coding	-1.26412	2.3926e-05
LYAR	ENSG00000145220	Ly1 antibody reactive	protein_coding	-1.2618	5.33039e-07
PLAGL2	ENSG00000126003	pleiomorphic adenoma gene-like 2	protein_coding	-1.26099	0.00429804
ATP6V1G1	ENSG00000136888	ATPase, H+ transporting, lysosomal 13kDa, V1 subunit G1	protein_coding	-1.26033	1.60221e-14
SNAI1	ENSG00000124216	snail family zinc finger 1	protein_coding	-1.26033	0.0428637
MFAP3	ENSG00000037749	microfibrillar-associated protein 3	protein_coding	-1.25977	0.0290916
UTP23	ENSG00000147679	UTP23, small subunit (SSU) processome component, homolog (yeast)	protein_coding	-1.25798	0.00276649
RFC3	ENSG00000133119	replication factor C (activator 1) 3, 38kDa	protein_coding	-1.25781	4.71387e-06
CNTLN	ENSG00000044459	centlein, centrosomal protein	protein_coding	-1.25777	0.00019106
POT1	ENSG00000128513	protection of telomeres 1	protein_coding	-1.2568	0.00844626
FASTKD5	ENSG00000215251	FAST kinase domains 5	protein_coding	-1.25672	0.000318703
GPATCH4	ENSG00000160818	G patch domain containing 4	protein_coding	-1.25508	1.36053e-07
ZNF529	ENSG00000186020	zinc finger protein 529	protein_coding	-1.2525	0.014476
COQ10B	ENSG00000115520	coenzyme Q10 homolog B (S. cerevisiae)	protein_coding	-1.25173	0.000144663
FAM69C	ENSG00000187773	family with sequence similarity 69, member C	protein_coding	-1.25105	0.000579074
DUSP6	ENSG00000139318	dual specificity phosphatase 6	protein_coding	-1.25064	4.67413e-05
C6orf211	ENSG00000146476	chromosome 6 open reading frame 211	protein_coding	-1.24974	0.0359508
NEK2	ENSG00000117650	NIMA-related kinase 2	protein_coding	-1.24895	0.0316871
C8orf88	ENSG00000253250	chromosome 8 open reading frame 88	protein_coding	-1.24711	0.000780396
CDK6	ENSG00000105810	cyclin-dependent kinase 6	protein_coding	-1.24711	0.00601725
EXOSC9	ENSG00000123737	exosome component 9	protein_coding	-1.24691	0.000815706
PCED1B	ENSG00000179715	PC-esterase domain containing 1B	protein_coding	-1.24558	0.0254533
PAPOLG	ENSG00000115421	poly(A) polymerase gamma	protein_coding	-1.24485	0.0188223
RP11-339B21.11	ENSG00000272593		lincRNA	-1.24471	0.00585611
MT-CYB	ENSG00000198727	mitochondrially encoded cytochrome b	protein_coding	-1.24436	3.38761e-09
BASP1	ENSG00000176788	brain abundant, membrane attached signal protein 1	protein_coding	-1.24356	0.000247857
SCD	ENSG00000099194	stearoyl-CoA desaturase (delta-9-desaturase)	protein_coding	-1.24275	6.74038e-07
POLE3	ENSG00000148229	polymerase (DNA directed), epsilon 3, accessory subunit	protein_coding	-1.24187	4.77314e-11
AC027763.2	ENSG00000215067	Uncharacterized protein	protein_coding	-1.24063	0.00106729
DENND4C	ENSG00000137145	DENN/MADD domain containing 4C	protein_coding	-1.24051	0.00060729
SMARCAL1	ENSG00000138375	SWI/SNF related, matrix associated, actin dependent regulator of chromatin, subfamily a-like 1	protein_coding	-1.24005	0.000393941
PPP1R2	ENSG00000184203	protein phosphatase 1, regulatory (inhibitor) subunit 2	protein_coding	-1.23999	9.96061e-07
ZNF275	ENSG00000063587	zinc finger protein 275	protein_coding	-1.23987	1.99062e-07
BTBD1	ENSG00000064726	BTB (POZ) domain containing 1	protein_coding	-1.23939	0.0125431
JAK3	ENSG00000105639	Janus kinase 3	protein_coding	-1.23929	0.034441
SCML1	ENSG00000047634	sex comb on midleg-like 1 (Drosophila)	protein_coding	-1.23817	0.000213817
SMAD5	ENSG00000113658	SMAD family member 5	protein_coding	-1.23802	0.000167302
EDEM3	ENSG00000116406	ER degradation enhancer, mannosidase alpha-like 3	protein_coding	-1.23699	0.023186
ZNF830	ENSG00000198783	zinc finger protein 830	protein_coding	-1.23649	4.49383e-08
CEACAM1	ENSG00000079385	carcinoembryonic antigen-related cell adhesion molecule 1 (biliary glycoprotein)	protein_coding	-1.23607	0.00117815
CNOT4	ENSG00000080802	CCR4-NOT transcription complex, subunit 4	protein_coding	-1.2359	0.00567654
FBXW11	ENSG00000072803	F-box and WD repeat domain containing 11	protein_coding	-1.23575	5.13927e-05
TMCC3	ENSG00000057704	transmembrane and coiled-coil domain family 3	protein_coding	-1.23543	0.000301482
ATXN7L3B	ENSG00000253719	ataxin 7-like 3B	protein_coding	-1.23507	1.37582e-06
CNOT8	ENSG00000155508	CCR4-NOT transcription complex, subunit 8	protein_coding	-1.23503	6.32453e-06
DCAKD	ENSG00000172992	dephospho-CoA kinase domain containing	protein_coding	-1.23246	3.19673e-05
CCNE2	ENSG00000175305	cyclin E2	protein_coding	-1.23187	0.00212506
HMGB2P1	ENSG00000267736	high mobility group box 2 pseudogene 1	pseudogene	-1.23165	0.0279785
NREP	ENSG00000134986	neuronal regeneration related protein	protein_coding	-1.23115	0.000865469
HMGA2	ENSG00000149948	high mobility group AT-hook 2	protein_coding	-1.23088	0.0268376
CPT1A	ENSG00000110090	carnitine palmitoyltransferase 1A (liver)	protein_coding	-1.23072	0.0251731
GOLT1B	ENSG00000111711	golgi transport 1B	protein_coding	-1.23035	0.0110342
PNN	ENSG00000100941	pinin, desmosome associated protein	protein_coding	-1.22971	0.000906031
MARCH7	ENSG00000136536	membrane-associated ring finger (C3HC4) 7, E3 ubiquitin protein ligase	protein_coding	-1.22936	0.000324313
SLC39A10	ENSG00000196950	solute carrier family 39 (zinc transporter), member 10	protein_coding	-1.22839	0.00648508
ZNF536	ENSG00000198597	zinc finger protein 536	protein_coding	-1.22839	0.0382658
LEPROT	ENSG00000213625	leptin receptor overlapping transcript	protein_coding	-1.22832	0.000207636
PNISR	ENSG00000132424	PNN-interacting serine/arginine-rich protein	protein_coding	-1.22781	4.69211e-07
ATF7	ENSG00000170653	activating transcription factor 7	protein_coding	-1.22778	3.71831e-05
SPTY2D1	ENSG00000179119	SPT2, Suppressor of Ty, domain containing 1 (S. cerevisiae)	protein_coding	-1.22645	0.0120147
LINC00657	ENSG00000260032	long intergenic non-protein coding RNA 657	lincRNA	-1.22598	4.84495e-06
SAMHD1	ENSG00000101347	SAM domain and HD domain 1	protein_coding	-1.22595	0.00484076
RP11-56G10.2	ENSG00000257386		antisense	-1.22522	0.00284369
RNF13	ENSG00000082996	ring finger protein 13	protein_coding	-1.22491	3.91824e-05
ENAH	ENSG00000154380	enabled homolog (Drosophila)	protein_coding	-1.22487	0.000795912
ACAP2	ENSG00000114331	ArfGAP with coiled-coil, ankyrin repeat and PH domains 2	protein_coding	-1.22406	0.00351997
RICTOR	ENSG00000164327	RPTOR independent companion of MTOR, complex 2	protein_coding	-1.22406	0.043561
FAM69A	ENSG00000154511	family with sequence similarity 69, member A	protein_coding	-1.22377	0.00429481
AC007362.1	ENSG00000180672		pseudogene	-1.22326	0.00102244
FAM172A	ENSG00000113391	family with sequence similarity 172, member A	protein_coding	-1.22283	0.0145053
RP11-121L10.3	ENSG00000214391		pseudogene	-1.22262	0.00459402
MCC	ENSG00000171444	mutated in colorectal cancers	protein_coding	-1.22248	1.41441e-05
SNAP23	ENSG00000092531	synaptosomal-associated protein, 23kDa	protein_coding	-1.22247	0.00749348
HCFC1	ENSG00000172534	host cell factor C1 (VP16-accessory protein)	protein_coding	-1.22241	0.00509439
SLX4IP	ENSG00000149346	SLX4 interacting protein	protein_coding	-1.22237	2.96156e-05
PPIL4	ENSG00000131013	peptidylprolyl isomerase (cyclophilin)-like 4	protein_coding	-1.22112	0.00322863
TFAM	ENSG00000108064	transcription factor A, mitochondrial	protein_coding	-1.22062	0.000128235
SLTM	ENSG00000137776	SAFB-like, transcription modulator	protein_coding	-1.22057	0.00331723
KCTD21	ENSG00000188997	potassium channel tetramerization domain containing 21	protein_coding	-1.22006	0.00855066
ORC6	ENSG00000091651	origin recognition complex, subunit 6	protein_coding	-1.2192	1.60137e-16
ZNF26	ENSG00000198393	zinc finger protein 26	protein_coding	-1.21822	0.0107051
RCOR1	ENSG00000089902	REST corepressor 1	protein_coding	-1.2181	0.000151649
CREB3L2	ENSG00000182158	cAMP responsive element binding protein 3-like 2	protein_coding	-1.21796	6.10438e-06
RP11-369C8.1	ENSG00000258616		lincRNA	-1.21745	8.10163e-06
NCKAP5	ENSG00000176771	NCK-associated protein 5	protein_coding	-1.21677	0.0121597
TMEM209	ENSG00000146842	transmembrane protein 209	protein_coding	-1.21556	0.016628
POLR2B	ENSG00000047315	polymerase (RNA) II (DNA directed) polypeptide B, 140kDa	protein_coding	-1.21488	4.57661e-06
LPP	ENSG00000145012	LIM domain containing preferred translocation partner in lipoma	protein_coding	-1.21376	4.05712e-07
ARHGEF38	ENSG00000236699	Rho guanine nucleotide exchange factor (GEF) 38	protein_coding	-1.21376	0.0118495
TUBGCP6	ENSG00000128159	tubulin, gamma complex associated protein 6	protein_coding	-1.21369	1.15395e-06
RP5-867C24.5	ENSG00000261872		antisense	-1.21312	0.00188721
RPL7L1	ENSG00000146223	ribosomal protein L7-like 1	protein_coding	-1.21293	4.1251e-15
C22orf46	ENSG00000184208	chromosome 22 open reading frame 46	protein_coding	-1.21185	0.000201139
KPNA3	ENSG00000102753	karyopherin alpha 3 (importin alpha 4)	protein_coding	-1.21098	8.81807e-06
DDIT3	ENSG00000175197	DNA-damage-inducible transcript 3	protein_coding	-1.21019	1.4025e-06
PNPT1	ENSG00000138035	polyribonucleotide nucleotidyltransferase 1	protein_coding	-1.2089	0.0001381
SLC6A15	ENSG00000072041	solute carrier family 6 (neutral amino acid transporter), member 15	protein_coding	-1.20888	0.00033131
ARHGAP18	ENSG00000146376	Rho GTPase activating protein 18	protein_coding	-1.20826	0.00420197
TMEM97	ENSG00000109084	transmembrane protein 97	protein_coding	-1.20822	1.63463e-05
PSMD1	ENSG00000173692	proteasome (prosome, macropain) 26S subunit, non-ATPase, 1	protein_coding	-1.20818	7.5857e-06
REST	ENSG00000084093	RE1-silencing transcription factor	protein_coding	-1.20807	0.000847507
ZNF407	ENSG00000215421	zinc finger protein 407	protein_coding	-1.20772	0.00750189
NEK7	ENSG00000151414	NIMA-related kinase 7	protein_coding	-1.20751	0.0225876
PEG10	ENSG00000242265	paternally expressed 10	protein_coding	-1.20717	0.0283372
MPHOSPH6	ENSG00000135698	M-phase phosphoprotein 6	protein_coding	-1.20707	0.000370184
PRIM1	ENSG00000198056	primase, DNA, polypeptide 1 (49kDa)	protein_coding	-1.20613	7.20923e-10
RHOBTB3	ENSG00000164292	Rho-related BTB domain containing 3	protein_coding	-1.20524	0.00204563
ARHGAP1	ENSG00000175220	Rho GTPase activating protein 1	protein_coding	-1.20521	0.000142499
EEF1B2P3	ENSG00000232472	eukaryotic translation elongation factor 1 beta 2 pseudogene 3	pseudogene	-1.20474	0.0448928
SNRK	ENSG00000163788	SNF related kinase	protein_coding	-1.20405	0.00664356
FOXD2-AS1	ENSG00000237424	FOXD2 antisense RNA 1 (head to head)	antisense	-1.20365	0.0219327
VGLL4	ENSG00000144560	vestigial like 4 (Drosophila)	protein_coding	-1.20343	1.48328e-06
RAP2C	ENSG00000123728	RAP2C, member of RAS oncogene family	protein_coding	-1.20318	0.0227988
PBDC1	ENSG00000102390	polysaccharide biosynthesis domain containing 1	protein_coding	-1.20166	7.95539e-08
RBMS3	ENSG00000144642	RNA binding motif, single stranded interacting protein 3	protein_coding	-1.19967	0.00192058
LTV1	ENSG00000135521	LTV1 homolog (S. cerevisiae)	protein_coding	-1.19958	0.0207365
PTPLB	ENSG00000206527	protein tyrosine phosphatase-like (proline instead of catalytic arginine), member b	protein_coding	-1.19928	0.00028076
TMEM50B	ENSG00000142188	transmembrane protein 50B	protein_coding	-1.19876	1.75344e-12
DDX60L	ENSG00000181381	DEAD (Asp-Glu-Ala-Asp) box polypeptide 60-like	protein_coding	-1.19731	0.00451165
ORC3	ENSG00000135336	origin recognition complex, subunit 3	protein_coding	-1.19702	2.02343e-05
CTLA4	ENSG00000163599	cytotoxic T-lymphocyte-associated protein 4	protein_coding	-1.19695	0.000173576
PLEKHA1	ENSG00000107679	pleckstrin homology domain containing, family A (phosphoinositide binding specific) member 1	protein_coding	-1.19672	1.31285e-06
LYRM5	ENSG00000205707	LYR motif containing 5	protein_coding	-1.19669	0.00607967
PPP3CB	ENSG00000107758	protein phosphatase 3, catalytic subunit, beta isozyme	protein_coding	-1.19668	0.000386247
PRRC1	ENSG00000164244	proline-rich coiled-coil 1	protein_coding	-1.19659	0.000273739
GPR19	ENSG00000183150	G protein-coupled receptor 19	protein_coding	-1.19598	0.00380721
ZNF148	ENSG00000163848	zinc finger protein 148	protein_coding	-1.19546	2.2545e-06
PSMD5	ENSG00000095261	proteasome (prosome, macropain) 26S subunit, non-ATPase, 5	protein_coding	-1.19507	0.00683043
XRCC4	ENSG00000152422	X-ray repair complementing defective repair in Chinese hamster cells 4	protein_coding	-1.19437	0.0275836
EIF4EBP2	ENSG00000148730	eukaryotic translation initiation factor 4E binding protein 2	protein_coding	-1.19389	4.61309e-05
COTL1	ENSG00000103187	coactosin-like 1 (Dictyostelium)	protein_coding	-1.19378	1.245e-05
MDM1	ENSG00000111554	Mdm1 nuclear protein homolog (mouse)	protein_coding	-1.19359	0.00437658
TLCD2	ENSG00000185561	TLC domain containing 2	protein_coding	-1.19315	0.0192154
OSBPL9	ENSG00000117859	oxysterol binding protein-like 9	protein_coding	-1.19271	0.000268539
UBE2V2	ENSG00000169139	ubiquitin-conjugating enzyme E2 variant 2	protein_coding	-1.19237	0.000198574
DCUN1D4	ENSG00000109184	DCN1, defective in cullin neddylation 1, domain containing 4	protein_coding	-1.19165	0.00974055
RERE	ENSG00000142599	arginine-glutamic acid dipeptide (RE) repeats	protein_coding	-1.19163	5.72119e-06
LIMA1	ENSG00000050405	LIM domain and actin binding 1	protein_coding	-1.19062	1.13005e-05
BHLHE40	ENSG00000134107	basic helix-loop-helix family, member e40	protein_coding	-1.1906	1.66956e-09
CCDC25	ENSG00000147419	coiled-coil domain containing 25	protein_coding	-1.19029	1.11801e-05
LEF1-AS1	ENSG00000232021	LEF1 antisense RNA 1	processed_transcript	-1.19007	0.0195461
OTX1	ENSG00000115507	orthodenticle homeobox 1	protein_coding	-1.18981	0.00289968
ZNF738	ENSG00000172687	zinc finger protein 738	protein_coding	-1.18833	0.000746426
MAPK1IP1L	ENSG00000168175	mitogen-activated protein kinase 1 interacting protein 1-like	protein_coding	-1.18828	2.02164e-05
RCAN3	ENSG00000117602	RCAN family member 3	protein_coding	-1.18767	8.94671e-10
FAM161A	ENSG00000170264	family with sequence similarity 161, member A	protein_coding	-1.18744	0.000379619
EPHA3	ENSG00000044524	EPH receptor A3	protein_coding	-1.18711	0.00148703
ARL2BP	ENSG00000102931	ADP-ribosylation factor-like 2 binding protein	protein_coding	-1.1863	0.000861476
FGF14	ENSG00000102466	fibroblast growth factor 14	protein_coding	-1.18618	0.00853872
VTI1A	ENSG00000151532	vesicle transport through interaction with t-SNAREs 1A	protein_coding	-1.1859	1.03953e-06
ZNF518B	ENSG00000178163	zinc finger protein 518B	protein_coding	-1.18534	0.000321999
LL22NC03-80A10.6	ENSG00000272779		pseudogene	-1.18519	0.00024586
SPATA2	ENSG00000158480	spermatogenesis associated 2	protein_coding	-1.18506	0.000501602
C3orf17	ENSG00000163608	chromosome 3 open reading frame 17	protein_coding	-1.18497	0.00510151
DESI1	ENSG00000100418	desumoylating isopeptidase 1	protein_coding	-1.18378	5.29721e-11
TSNAX	ENSG00000116918	translin-associated factor X	protein_coding	-1.18311	0.000343797
AZIN1	ENSG00000155096	antizyme inhibitor 1	protein_coding	-1.18237	0.000825139
LAMTOR3	ENSG00000109270	late endosomal/lysosomal adaptor, MAPK and MTOR activator 3	protein_coding	-1.18174	0.000170044
MTFR1	ENSG00000066855	mitochondrial fission regulator 1	protein_coding	-1.18052	0.000499427
AC004549.6	ENSG00000229893		antisense	-1.17886	0.0142433
RP11-513I15.6	ENSG00000225339		lincRNA	-1.17721	2.79741e-07
KIAA0101	ENSG00000166803	KIAA0101	protein_coding	-1.17608	0.000190934
BRIP1	ENSG00000136492	BRCA1 interacting protein C-terminal helicase 1	protein_coding	-1.17565	0.00753358
TCHP	ENSG00000139437	trichoplein, keratin filament binding	protein_coding	-1.17547	2.75235e-11
HAUS2	ENSG00000137814	HAUS augmin-like complex, subunit 2	protein_coding	-1.17542	1.88444e-05
NAMPT	ENSG00000105835	nicotinamide phosphoribosyltransferase	protein_coding	-1.17437	0.00166159
YBX1	ENSG00000065978	Y box binding protein 1	protein_coding	-1.17343	0.00759507
SECISBP2L	ENSG00000138593	SECIS binding protein 2-like	protein_coding	-1.17312	2.93685e-05
ZNF426	ENSG00000130818	zinc finger protein 426	protein_coding	-1.17216	0.0258424
DUSP3	ENSG00000108861	dual specificity phosphatase 3	protein_coding	-1.17203	9.86281e-07
HSPA4	ENSG00000170606	heat shock 70kDa protein 4	protein_coding	-1.17184	8.00762e-05
AP3S2	ENSG00000157823	adaptor-related protein complex 3, sigma 2 subunit	protein_coding	-1.1718	0.0023154
WRN	ENSG00000165392	Werner syndrome, RecQ helicase-like	protein_coding	-1.17172	0.00142585
BTF3L4	ENSG00000134717	basic transcription factor 3-like 4	protein_coding	-1.1706	6.39156e-06
FAM111A	ENSG00000166801	family with sequence similarity 111, member A	protein_coding	-1.17	0.000114407
NFIA	ENSG00000162599	nuclear factor I/A	protein_coding	-1.16845	1.81036e-05
AK3	ENSG00000147853	adenylate kinase 3	protein_coding	-1.167	0.000239798
SEC14L1	ENSG00000129657	SEC14-like 1 (S. cerevisiae)	protein_coding	-1.16629	0.000842741
RP11-407G23.3	ENSG00000260946		antisense	-1.16541	0.0153462
FMN1	ENSG00000248905	formin 1	protein_coding	-1.16527	7.10308e-07
KDELR3	ENSG00000100196	KDEL (Lys-Asp-Glu-Leu) endoplasmic reticulum protein retention receptor 3	protein_coding	-1.16451	0.00184796
BET1L	ENSG00000177951	Bet1 golgi vesicular membrane trafficking protein-like	protein_coding	-1.16407	2.53057e-05
AC092687.5	ENSG00000234818		antisense	-1.16358	0.00684128
MAP1S	ENSG00000130479	microtubule-associated protein 1S	protein_coding	-1.16306	2.06986e-11
PLS3	ENSG00000102024	plastin 3	protein_coding	-1.16257	0.00173312
PI4K2A	ENSG00000155252	phosphatidylinositol 4-kinase type 2 alpha	protein_coding	-1.16165	1.65761e-09
HMGB2	ENSG00000164104	high mobility group box 2	protein_coding	-1.16161	5.04374e-07
PDP2	ENSG00000172840	pyruvate dehyrogenase phosphatase catalytic subunit 2	protein_coding	-1.16101	0.00947655
MYO6	ENSG00000196586	myosin VI	protein_coding	-1.16014	0.03629
FBXO34	ENSG00000178974	F-box protein 34	protein_coding	-1.15956	0.000202426
IQCG	ENSG00000114473	IQ motif containing G	protein_coding	-1.1588	0.0104834
LPGAT1	ENSG00000123684	lysophosphatidylglycerol acyltransferase 1	protein_coding	-1.15815	0.000209149
RAB18	ENSG00000099246	RAB18, member RAS oncogene family	protein_coding	-1.1581	0.00291018
INTS12	ENSG00000138785	integrator complex subunit 12	protein_coding	-1.15763	0.00046026
MAMLD1	ENSG00000013619	mastermind-like domain containing 1	protein_coding	-1.15761	0.0242682
SHROOM2	ENSG00000146950	shroom family member 2	protein_coding	-1.15548	0.000545119
NCAM2	ENSG00000154654	neural cell adhesion molecule 2	protein_coding	-1.1545	0.0290916
LARP7	ENSG00000174720	La ribonucleoprotein domain family, member 7	protein_coding	-1.15417	0.02366
RPA3-AS1	ENSG00000219545	RPA3 antisense RNA 1	protein_coding	-1.15394	0.00353051
ZNF703	ENSG00000183779	zinc finger protein 703	protein_coding	-1.1535	0.0467238
RNF2	ENSG00000121481	ring finger protein 2	protein_coding	-1.15302	0.000358732
MAP1LC3B	ENSG00000140941	microtubule-associated protein 1 light chain 3 beta	protein_coding	-1.15275	0.000236964
CRY2	ENSG00000121671	cryptochrome 2 (photolyase-like)	protein_coding	-1.15226	0.00151503
AP5M1	ENSG00000053770	adaptor-related protein complex 5, mu 1 subunit	protein_coding	-1.15213	0.0136602
CWC27	ENSG00000153015	CWC27 spliceosome-associated protein homolog (S. cerevisiae)	protein_coding	-1.15176	0.00702585
PEX3	ENSG00000034693	peroxisomal biogenesis factor 3	protein_coding	-1.15133	0.0452131
SMYD5	ENSG00000135632	SMYD family member 5	protein_coding	-1.15094	2.82938e-10
JKAMP	ENSG00000050130	JNK1/MAPK8-associated membrane protein	protein_coding	-1.14987	0.0379668
ZEB2	ENSG00000169554	zinc finger E-box binding homeobox 2	protein_coding	-1.14951	6.12543e-05
LIX1L	ENSG00000152022	Lix1 homolog (mouse)-like	protein_coding	-1.14668	2.77119e-05
TMEM248	ENSG00000106609	transmembrane protein 248	protein_coding	-1.14612	1.6769e-07
THAP9-AS1	ENSG00000251022	THAP9 antisense RNA 1	antisense	-1.14584	0.0386069
RP11-360L9.7	ENSG00000253174		antisense	-1.14514	0.000119515
MYEF2	ENSG00000104177	myelin expression factor 2	protein_coding	-1.14493	0.000609285
GINM1	ENSG00000055211	glycoprotein integral membrane 1	protein_coding	-1.14327	0.0040742
RND3	ENSG00000115963	Rho family GTPase 3	protein_coding	-1.14247	0.0477906
KCTD21-AS1	ENSG00000246174	KCTD21 antisense RNA 1	antisense	-1.14238	0.000822401
NUP214	ENSG00000126883	nucleoporin 214kDa	protein_coding	-1.1421	0.00156343
RECQL	ENSG00000004700	RecQ protein-like (DNA helicase Q1-like)	protein_coding	-1.14195	0.00293057
USP33	ENSG00000077254	ubiquitin specific peptidase 33	protein_coding	-1.14176	4.66286e-05
NUDT15	ENSG00000136159	nudix (nucleoside diphosphate linked moiety X)-type motif 15	protein_coding	-1.14136	4.78348e-07
NECAP1	ENSG00000089818	NECAP endocytosis associated 1	protein_coding	-1.14064	0.00625452
ZNF746	ENSG00000181220	zinc finger protein 746	protein_coding	-1.13998	6.20336e-05
ZIC5	ENSG00000139800	Zic family member 5	protein_coding	-1.13986	0.0204356
ACTL8	ENSG00000117148	actin-like 8	protein_coding	-1.13985	0.00369624
BRCA1	ENSG00000012048	breast cancer 1, early onset	protein_coding	-1.13948	9.86762e-06
FHL1	ENSG00000022267	four and a half LIM domains 1	protein_coding	-1.1389	7.10028e-08
ZMYM1	ENSG00000197056	zinc finger, MYM-type 1	protein_coding	-1.13847	0.000860965
CMPK1	ENSG00000162368	cytidine monophosphate (UMP-CMP) kinase 1, cytosolic	protein_coding	-1.13749	0.00167378
SMNDC1	ENSG00000119953	survival motor neuron domain containing 1	protein_coding	-1.13735	0.00111326
SHROOM4	ENSG00000158352	shroom family member 4	protein_coding	-1.13628	0.0156635
CTD-3149D2.4	ENSG00000268112		antisense	-1.1345	0.00176659
COPS2	ENSG00000166200	COP9 signalosome subunit 2	protein_coding	-1.13444	0.0124102
PRKDC	ENSG00000253729	protein kinase, DNA-activated, catalytic polypeptide	protein_coding	-1.13367	0.000578775
TUG1	ENSG00000253352	taurine up-regulated 1 (non-protein coding)	antisense	-1.13307	4.07679e-06
NNT-AS1	ENSG00000248092	NNT antisense RNA 1	antisense	-1.13268	0.000532195
BNC2	ENSG00000173068	basonuclin 2	protein_coding	-1.13236	7.8384e-11
OSTC	ENSG00000198856	oligosaccharyltransferase complex subunit (non-catalytic)	protein_coding	-1.13221	0.000213411
U2SURP	ENSG00000163714	U2 snRNP-associated SURP domain containing	protein_coding	-1.13131	0.000116531
PKN2	ENSG00000065243	protein kinase N2	protein_coding	-1.13096	0.00761967
GCLM	ENSG00000023909	glutamate-cysteine ligase, modifier subunit	protein_coding	-1.13059	2.91804e-06
ALMS1	ENSG00000116127	Alstrom syndrome 1	protein_coding	-1.13034	0.00133892
C19orf48	ENSG00000167747	chromosome 19 open reading frame 48	protein_coding	-1.1302	1.2002e-07
MTRF1	ENSG00000120662	mitochondrial translational release factor 1	protein_coding	-1.13012	0.000474556
DTX3L	ENSG00000163840	deltex 3-like (Drosophila)	protein_coding	-1.1292	0.019038
RDX	ENSG00000137710	radixin	protein_coding	-1.12915	0.00111807
AMD1	ENSG00000123505	adenosylmethionine decarboxylase 1	protein_coding	-1.12834	3.55809e-06
DNAJC3	ENSG00000102580	DnaJ (Hsp40) homolog, subfamily C, member 3	protein_coding	-1.12824	0.000491742
CASP2	ENSG00000106144	caspase 2, apoptosis-related cysteine peptidase	protein_coding	-1.1274	0.00174726
C9orf43	ENSG00000157653	chromosome 9 open reading frame 43	protein_coding	-1.12713	0.000307989
NIN	ENSG00000100503	ninein (GSK3B interacting protein)	protein_coding	-1.12626	4.49198e-06
LBR	ENSG00000143815	lamin B receptor	protein_coding	-1.12621	0.00937471
PAF1	ENSG00000006712	Paf1, RNA polymerase II associated factor, homolog (S. cerevisiae)	protein_coding	-1.12394	4.20934e-05
HDAC2	ENSG00000196591	histone deacetylase 2	protein_coding	-1.12387	9.06246e-05
GIGYF2	ENSG00000204120	GRB10 interacting GYF protein 2	protein_coding	-1.12196	2.44278e-05
ZNF326	ENSG00000162664	zinc finger protein 326	protein_coding	-1.12085	0.000350675
ISCU	ENSG00000136003	iron-sulfur cluster assembly enzyme	protein_coding	-1.11994	2.68852e-07
PHIP	ENSG00000146247	pleckstrin homology domain interacting protein	protein_coding	-1.11993	0.00104174
LMAN1	ENSG00000074695	lectin, mannose-binding, 1	protein_coding	-1.11936	0.029722
CD3EAP	ENSG00000117877	CD3e molecule, epsilon associated protein	protein_coding	-1.11926	3.06469e-05
PRR11	ENSG00000068489	proline rich 11	protein_coding	-1.11906	3.1905e-05
SUMO1	ENSG00000116030	small ubiquitin-like modifier 1	protein_coding	-1.11809	0.000420482
RAB14	ENSG00000119396	RAB14, member RAS oncogene family	protein_coding	-1.11783	0.00389887
CETN3	ENSG00000153140	centrin, EF-hand protein, 3	protein_coding	-1.11728	0.00269628
DDX20	ENSG00000064703	DEAD (Asp-Glu-Ala-Asp) box polypeptide 20	protein_coding	-1.1172	0.00538327
RREB1	ENSG00000124782	ras responsive element binding protein 1	protein_coding	-1.11667	6.83437e-05
KDELR2	ENSG00000136240	KDEL (Lys-Asp-Glu-Leu) endoplasmic reticulum protein retention receptor 2	protein_coding	-1.11662	0.0001381
KIDINS220	ENSG00000134313	kinase D-interacting substrate, 220kDa	protein_coding	-1.11629	0.0165547
CDC27	ENSG00000004897	cell division cycle 27	protein_coding	-1.11575	9.83588e-08
C3orf38	ENSG00000179021	chromosome 3 open reading frame 38	protein_coding	-1.11568	0.0169307
DHX40	ENSG00000108406	DEAH (Asp-Glu-Ala-His) box polypeptide 40	protein_coding	-1.1153	5.66671e-05
NOL10	ENSG00000115761	nucleolar protein 10	protein_coding	-1.11482	7.09331e-05
C16orf87	ENSG00000155330	chromosome 16 open reading frame 87	protein_coding	-1.11453	0.0240639
LEF1	ENSG00000138795	lymphoid enhancer-binding factor 1	protein_coding	-1.11382	0.00912474
CTD-2231E14.8	ENSG00000269243		antisense	-1.1127	0.00839034
BRI3BP	ENSG00000184992	BRI3 binding protein	protein_coding	-1.11253	5.65988e-06
NIFK-AS1	ENSG00000236859	NIFK antisense RNA 1	antisense	-1.1118	6.44026e-07
PRDX3	ENSG00000165672	peroxiredoxin 3	protein_coding	-1.11156	0.0197544
CUX1	ENSG00000257923	cut-like homeobox 1	protein_coding	-1.11145	2.01606e-07
TAF3	ENSG00000165632	TAF3 RNA polymerase II, TATA box binding protein (TBP)-associated factor, 140kDa	protein_coding	-1.11142	0.0276198
SKAP2	ENSG00000005020	src kinase associated phosphoprotein 2	protein_coding	-1.11128	0.000372552
METTL21B	ENSG00000123427	methyltransferase like 21B	protein_coding	-1.11099	0.00114677
FBXO3	ENSG00000110429	F-box protein 3	protein_coding	-1.11053	0.00902115
ZNF580	ENSG00000213015	zinc finger protein 580	protein_coding	-1.1105	0.00019151
FADS1	ENSG00000149485	fatty acid desaturase 1	protein_coding	-1.10971	4.84997e-08
MSL2	ENSG00000174579	male-specific lethal 2 homolog (Drosophila)	protein_coding	-1.10908	0.00518481
PTTG1IP	ENSG00000183255	pituitary tumor-transforming 1 interacting protein	protein_coding	-1.10894	1.97544e-05
MTPN	ENSG00000105887	myotrophin	protein_coding	-1.10832	0.0057091
CCDC34	ENSG00000109881	coiled-coil domain containing 34	protein_coding	-1.10818	0.0168785
ZBTB4	ENSG00000174282	zinc finger and BTB domain containing 4	protein_coding	-1.10741	0.0132232
KIAA1468	ENSG00000134444	KIAA1468	protein_coding	-1.10722	0.00747386
POMK	ENSG00000185900	protein-O-mannose kinase	protein_coding	-1.1071	0.0366716
PYGL	ENSG00000100504	phosphorylase, glycogen, liver	protein_coding	-1.10617	0.00334956
GID4	ENSG00000141034	GID complex subunit 4	protein_coding	-1.10615	0.00308098
RP11-521B24.3	ENSG00000251602		antisense	-1.10613	0.00673564
WDR48	ENSG00000114742	WD repeat domain 48	protein_coding	-1.10549	0.00666214
WDR31	ENSG00000148225	WD repeat domain 31	protein_coding	-1.10544	0.00967035
MED21	ENSG00000152944	mediator complex subunit 21	protein_coding	-1.10523	0.000321425
LDB3	ENSG00000122367	LIM domain binding 3	protein_coding	-1.10519	4.15501e-07
DNAJC9-AS1	ENSG00000236756	DNAJC9 antisense RNA 1	antisense	-1.10487	0.00234708
PRPS2	ENSG00000101911	phosphoribosyl pyrophosphate synthetase 2	protein_coding	-1.10463	0.0279864
USP54	ENSG00000166348	ubiquitin specific peptidase 54	protein_coding	-1.10446	0.0245596
VRK2	ENSG00000028116	vaccinia related kinase 2	protein_coding	-1.10435	0.00193355
CD46	ENSG00000117335	CD46 molecule, complement regulatory protein	protein_coding	-1.10229	0.000196728
ZRSR2	ENSG00000169249	zinc finger (CCCH type), RNA-binding motif and serine/arginine rich 2	protein_coding	-1.10135	0.00866165
HELZ	ENSG00000198265	helicase with zinc finger	protein_coding	-1.1013	0.00265703
PRSS16	ENSG00000112812	protease, serine, 16 (thymus)	protein_coding	-1.10108	0.0346956
ROCK1	ENSG00000067900	Rho-associated, coiled-coil containing protein kinase 1	protein_coding	-1.10068	0.0292355
MLK4	ENSG00000143674	Mitogen-activated protein kinase kinase kinase MLK4	protein_coding	-1.09977	0.0193954
RNF11	ENSG00000123091	ring finger protein 11	protein_coding	-1.0996	9.2656e-07
ZNF43	ENSG00000198521	zinc finger protein 43	protein_coding	-1.09883	0.0100304
CEP57L1	ENSG00000183137	centrosomal protein 57kDa-like 1	protein_coding	-1.09776	0.00807497
PIK3C2A	ENSG00000011405	phosphatidylinositol-4-phosphate 3-kinase, catalytic subunit type 2 alpha	protein_coding	-1.09697	0.020554
MDM4	ENSG00000198625	Mdm4 p53 binding protein homolog (mouse)	protein_coding	-1.09694	0.0014742
NUP205	ENSG00000155561	nucleoporin 205kDa	protein_coding	-1.09656	5.51469e-07
GXYLT2	ENSG00000172986	glucoside xylosyltransferase 2	protein_coding	-1.09579	0.000796009
SIK2	ENSG00000170145	salt-inducible kinase 2	protein_coding	-1.09536	0.000591528
TMEM109	ENSG00000110108	transmembrane protein 109	protein_coding	-1.09385	1.06437e-07
WASF1	ENSG00000112290	WAS protein family, member 1	protein_coding	-1.09364	0.0263235
GOLGA7B	ENSG00000155265	golgin A7 family, member B	protein_coding	-1.0936	0.00602427
TGDS	ENSG00000088451	TDP-glucose 4,6-dehydratase	protein_coding	-1.09342	0.0223111
GNS	ENSG00000135677	glucosamine (N-acetyl)-6-sulfatase	protein_coding	-1.09285	0.00158705
TAF2	ENSG00000064313	TAF2 RNA polymerase II, TATA box binding protein (TBP)-associated factor, 150kDa	protein_coding	-1.09284	0.000674582
MSL3	ENSG00000005302	male-specific lethal 3 homolog (Drosophila)	protein_coding	-1.09248	2.97879e-05
RGS2	ENSG00000116741	regulator of G-protein signaling 2, 24kDa	protein_coding	-1.09214	0.00143374
RP11-275I14.4	ENSG00000234478		antisense	-1.09179	0.0266596
LIPT1	ENSG00000144182	lipoyltransferase 1	protein_coding	-1.09109	0.0228997
SLC17A5	ENSG00000119899	solute carrier family 17 (acidic sugar transporter), member 5	protein_coding	-1.09085	0.0006274
IL18BP	ENSG00000137496	interleukin 18 binding protein	protein_coding	-1.09084	0.0049512
FOXN2	ENSG00000170802	forkhead box N2	protein_coding	-1.09052	0.0283528
MYH10	ENSG00000133026	myosin, heavy chain 10, non-muscle	protein_coding	-1.0904	8.8009e-07
DEPDC1B	ENSG00000035499	DEP domain containing 1B	protein_coding	-1.0903	0.0477722
RP13-39P12.3	ENSG00000228748		antisense	-1.08942	1.06032e-05
DPAGT1	ENSG00000172269	dolichyl-phosphate (UDP-N-acetylglucosamine) N-acetylglucosaminephosphotransferase 1 (GlcNAc-1-P transferase)	protein_coding	-1.08911	0.000472232
KAT6B	ENSG00000156650	K(lysine) acetyltransferase 6B	protein_coding	-1.08904	8.95643e-05
GOLGA2	ENSG00000167110	golgin A2	protein_coding	-1.08737	0.000485534
MDM2	ENSG00000135679	MDM2 oncogene, E3 ubiquitin protein ligase	protein_coding	-1.08715	0.04859
PRMT10	ENSG00000164169	protein arginine methyltransferase 10 (putative)	protein_coding	-1.08713	0.0332692
SERPINE2	ENSG00000135919	serpin peptidase inhibitor, clade E (nexin, plasminogen activator inhibitor type 1), member 2	protein_coding	-1.08701	0.000605806
ITM2A	ENSG00000078596	integral membrane protein 2A	protein_coding	-1.08619	2.71847e-07
TM9SF2	ENSG00000125304	transmembrane 9 superfamily member 2	protein_coding	-1.08538	0.000831066
FRMD6	ENSG00000139926	FERM domain containing 6	protein_coding	-1.08499	0.00624253
HMGXB4	ENSG00000100281	HMG box domain containing 4	protein_coding	-1.08455	5.2708e-07
KIF20A	ENSG00000112984	kinesin family member 20A	protein_coding	-1.08454	0.00947023
PAFAH1B2	ENSG00000168092	platelet-activating factor acetylhydrolase 1b, catalytic subunit 2 (30kDa)	protein_coding	-1.08454	0.00616819
MAST4	ENSG00000069020	microtubule associated serine/threonine kinase family member 4	protein_coding	-1.08414	0.0232576
IRF2	ENSG00000168310	interferon regulatory factor 2	protein_coding	-1.08289	0.00582777
PIGU	ENSG00000101464	phosphatidylinositol glycan anchor biosynthesis, class U	protein_coding	-1.08288	0.00756467
NCOA2	ENSG00000140396	nuclear receptor coactivator 2	protein_coding	-1.08068	0.0062076
LAMP2	ENSG00000005893	lysosomal-associated membrane protein 2	protein_coding	-1.07926	0.00350193
RBM25	ENSG00000119707	RNA binding motif protein 25	protein_coding	-1.07926	0.00141022
EIF1AX	ENSG00000173674	eukaryotic translation initiation factor 1A, X-linked	protein_coding	-1.07921	0.000835282
PAK1IP1	ENSG00000111845	PAK1 interacting protein 1	protein_coding	-1.07815	0.00362036
RBMS1	ENSG00000153250	RNA binding motif, single stranded interacting protein 1	protein_coding	-1.07801	1.49817e-05
SCAMP4	ENSG00000227500	secretory carrier membrane protein 4	protein_coding	-1.07773	0.00912474
ALDH9A1	ENSG00000143149	aldehyde dehydrogenase 9 family, member A1	protein_coding	-1.07566	0.00592987
KIAA0247	ENSG00000100647	KIAA0247	protein_coding	-1.07517	0.00961857
ITPRIP	ENSG00000148841	inositol 1,4,5-trisphosphate receptor interacting protein	protein_coding	-1.0749	0.0196473
ISCA1	ENSG00000135070	iron-sulfur cluster assembly 1	protein_coding	-1.07464	0.0142952
USP37	ENSG00000135913	ubiquitin specific peptidase 37	protein_coding	-1.07318	0.0421326
SPC24	ENSG00000161888	SPC24, NDC80 kinetochore complex component	protein_coding	-1.07285	0.000365043
MIS12	ENSG00000167842	MIS12 kinetochore complex component	protein_coding	-1.07221	0.0198512
FAM8A1	ENSG00000137414	family with sequence similarity 8, member A1	protein_coding	-1.07199	0.036044
BVES	ENSG00000112276	blood vessel epicardial substance	protein_coding	-1.07155	4.26729e-06
CCBL2	ENSG00000137944	cysteine conjugate-beta lyase 2	protein_coding	-1.07111	0.00532371
ZSCAN22	ENSG00000182318	zinc finger and SCAN domain containing 22	protein_coding	-1.07031	6.38908e-05
PRKCB	ENSG00000166501	protein kinase C, beta	protein_coding	-1.07022	0.00119308
PTCD2	ENSG00000049883	pentatricopeptide repeat domain 2	protein_coding	-1.06919	0.00416947
RP11-429P3.3	ENSG00000259843		antisense	-1.06913	0.04988
ATP1B1	ENSG00000143153	ATPase, Na+/K+ transporting, beta 1 polypeptide	protein_coding	-1.06902	0.00379815
NMD3	ENSG00000169251	NMD3 ribosome export adaptor	protein_coding	-1.06869	0.0340454
PPM1K	ENSG00000163644	protein phosphatase, Mg2+/Mn2+ dependent, 1K	protein_coding	-1.06759	1.25111e-08
TICAM1	ENSG00000127666	toll-like receptor adaptor molecule 1	protein_coding	-1.06707	0.00808001
RP11-173P15.3	ENSG00000256364		antisense	-1.06656	0.0319274
ASXL2	ENSG00000143970	additional sex combs like 2 (Drosophila)	protein_coding	-1.06492	0.0017661
P2RX7	ENSG00000089041	purinergic receptor P2X, ligand-gated ion channel, 7	protein_coding	-1.06484	0.0119623
GATC	ENSG00000257218	glutamyl-tRNA(Gln) amidotransferase, subunit C	protein_coding	-1.06425	7.45791e-07
ASF1B	ENSG00000105011	anti-silencing function 1B histone chaperone	protein_coding	-1.06331	2.1302e-06
EFNA1	ENSG00000169242	ephrin-A1	protein_coding	-1.06322	0.00277674
SPRY2	ENSG00000136158	sprouty homolog 2 (Drosophila)	protein_coding	-1.06318	0.026693
RAB8A	ENSG00000167461	RAB8A, member RAS oncogene family	protein_coding	-1.06276	0.0185406
NPTN	ENSG00000156642	neuroplastin	protein_coding	-1.06243	0.00242949
PEX19	ENSG00000162735	peroxisomal biogenesis factor 19	protein_coding	-1.06233	0.00314445
CTB-50E14.5	ENSG00000269374		pseudogene	-1.06218	0.0318057
PTPN14	ENSG00000152104	protein tyrosine phosphatase, non-receptor type 14	protein_coding	-1.0621	3.84336e-05
EFR3B	ENSG00000084710	EFR3 homolog B (S. cerevisiae)	protein_coding	-1.06138	0.0191305
PHAX	ENSG00000164902	phosphorylated adaptor for RNA export	protein_coding	-1.06132	0.00100523
MRPL39	ENSG00000154719	mitochondrial ribosomal protein L39	protein_coding	-1.06129	0.000988359
CHD7	ENSG00000171316	chromodomain helicase DNA binding protein 7	protein_coding	-1.06001	7.51971e-08
AP3M1	ENSG00000185009	adaptor-related protein complex 3, mu 1 subunit	protein_coding	-1.05975	0.0311672
CYB561A3	ENSG00000162144	cytochrome b561 family, member A3	protein_coding	-1.05903	0.000583341
SON	ENSG00000159140	SON DNA binding protein	protein_coding	-1.05898	0.0129315
GPR126	ENSG00000112414	G protein-coupled receptor 126	protein_coding	-1.05878	0.000595438
KIAA1598	ENSG00000187164	KIAA1598	protein_coding	-1.0583	0.00773622
EBAG9	ENSG00000147654	estrogen receptor binding site associated, antigen, 9	protein_coding	-1.05811	0.00109558
AC004257.3	ENSG00000270143		lincRNA	-1.05786	0.0408456
RNPC3	ENSG00000185946	RNA-binding region (RNP1, RRM) containing 3	protein_coding	-1.05535	0.0324726
RLIM	ENSG00000131263	ring finger protein, LIM domain interacting	protein_coding	-1.05432	0.00516301
STARD7	ENSG00000084090	StAR-related lipid transfer (START) domain containing 7	protein_coding	-1.05409	0.00230736
LGALS3BP	ENSG00000108679	lectin, galactoside-binding, soluble, 3 binding protein	protein_coding	-1.05393	0.000196728
SNIP1	ENSG00000163877	Smad nuclear interacting protein 1	protein_coding	-1.05375	0.000106927
SLC25A15	ENSG00000102743	solute carrier family 25 (mitochondrial carrier; ornithine transporter) member 15	protein_coding	-1.05287	4.27221e-06
TBC1D5	ENSG00000131374	TBC1 domain family, member 5	protein_coding	-1.05284	2.54107e-05
GNL2	ENSG00000134697	guanine nucleotide binding protein-like 2 (nucleolar)	protein_coding	-1.05275	0.004942
CHRAC1	ENSG00000104472	chromatin accessibility complex 1	protein_coding	-1.05268	2.78111e-07
EIF1AY	ENSG00000198692	eukaryotic translation initiation factor 1A, Y-linked	protein_coding	-1.05243	0.00683679
ATG5	ENSG00000057663	autophagy related 5	protein_coding	-1.05241	0.00788406
C10orf88	ENSG00000119965	chromosome 10 open reading frame 88	protein_coding	-1.0523	0.0331886
DCP1A	ENSG00000162290	decapping mRNA 1A	protein_coding	-1.05199	0.0293168
CALM1	ENSG00000198668	calmodulin 1 (phosphorylase kinase, delta)	protein_coding	-1.05182	6.17505e-05
RP11-843P14.2	ENSG00000250909		antisense	-1.05157	0.0410909
C12orf4	ENSG00000047621	chromosome 12 open reading frame 4	protein_coding	-1.0513	0.0486324
VPS45	ENSG00000136631	vacuolar protein sorting 45 homolog (S. cerevisiae)	protein_coding	-1.05013	0.00660472
LDB2	ENSG00000169744	LIM domain binding 2	protein_coding	-1.04996	0.0211781
HAS2	ENSG00000170961	hyaluronan synthase 2	protein_coding	-1.04757	0.00467536
IFNGR2	ENSG00000159128	interferon gamma receptor 2 (interferon gamma transducer 1)	protein_coding	-1.04709	0.00487936
TMEM194A	ENSG00000166881	transmembrane protein 194A	protein_coding	-1.04624	0.0408675
AC073254.1	ENSG00000237126		antisense	-1.04596	0.0205073
SERINC3	ENSG00000132824	serine incorporator 3	protein_coding	-1.04497	0.000173576
PAG1	ENSG00000076641	phosphoprotein associated with glycosphingolipid microdomains 1	protein_coding	-1.04455	8.21773e-06
USPL1	ENSG00000132952	ubiquitin specific peptidase like 1	protein_coding	-1.04389	0.0465307
CALCOCO2	ENSG00000136436	calcium binding and coiled-coil domain 2	protein_coding	-1.0434	5.28499e-07
DENND6A	ENSG00000174839	DENN/MADD domain containing 6A	protein_coding	-1.04334	0.000638821
DLC1	ENSG00000164741	deleted in liver cancer 1	protein_coding	-1.04302	0.000450498
DTD2	ENSG00000129480	D-tyrosyl-tRNA deacylase 2 (putative)	protein_coding	-1.04275	0.0164899
HSF2	ENSG00000025156	heat shock transcription factor 2	protein_coding	-1.04261	0.00538327
VBP1	ENSG00000155959	von Hippel-Lindau binding protein 1	protein_coding	-1.04246	0.00335001
LYPD3	ENSG00000124466	LY6/PLAUR domain containing 3	protein_coding	-1.04105	7.05614e-08
S100A1	ENSG00000160678	S100 calcium binding protein A1	protein_coding	-1.04027	0.00282924
RP11-677I18.3	ENSG00000254433		antisense	-1.03988	0.0120948
FAM135A	ENSG00000082269	family with sequence similarity 135, member A	protein_coding	-1.03898	0.0386946
SNRPE	ENSG00000182004	small nuclear ribonucleoprotein polypeptide E	protein_coding	-1.03894	0.0260016
PCGF2	ENSG00000056661	polycomb group ring finger 2	protein_coding	-1.03855	0.0238557
KCTD10	ENSG00000110906	potassium channel tetramerization domain containing 10	protein_coding	-1.03854	0.0198539
WDFY1	ENSG00000085449	WD repeat and FYVE domain containing 1	protein_coding	-1.0377	0.00015706
AREL1	ENSG00000119682	apoptosis resistant E3 ubiquitin protein ligase 1	protein_coding	-1.03744	0.000511699
MED28	ENSG00000118579	mediator complex subunit 28	protein_coding	-1.03718	1.25214e-09
NDRG3	ENSG00000101079	NDRG family member 3	protein_coding	-1.03604	1.15395e-06
FAM102B	ENSG00000162636	family with sequence similarity 102, member B	protein_coding	-1.03602	0.00475069
MAP2	ENSG00000078018	microtubule-associated protein 2	protein_coding	-1.0352	0.00497978
HOXD-AS1	ENSG00000224189	HOXD cluster antisense RNA 1	antisense	-1.03493	0.000397544
SLC35A3	ENSG00000117620	solute carrier family 35 (UDP-N-acetylglucosamine (UDP-GlcNAc) transporter), member A3	protein_coding	-1.03442	0.013066
EHHADH	ENSG00000113790	enoyl-CoA, hydratase/3-hydroxyacyl CoA dehydrogenase	protein_coding	-1.03407	0.0229926
ATF2	ENSG00000115966	activating transcription factor 2	protein_coding	-1.03353	0.000684512
YWHAE	ENSG00000108953	tyrosine 3-monooxygenase/tryptophan 5-monooxygenase activation protein, epsilon	protein_coding	-1.03168	2.20768e-10
DBT	ENSG00000137992	dihydrolipoamide branched chain transacylase E2	protein_coding	-1.03134	0.00472275
PPP6C	ENSG00000119414	protein phosphatase 6, catalytic subunit	protein_coding	-1.03045	9.23883e-05
AC006369.2	ENSG00000236213		antisense	-1.03029	8.47127e-05
SEC24A	ENSG00000113615	SEC24 family member A	protein_coding	-1.03027	0.0424615
NR4A3	ENSG00000119508	nuclear receptor subfamily 4, group A, member 3	protein_coding	-1.02986	0.0252512
RSL1D1	ENSG00000171490	ribosomal L1 domain containing 1	protein_coding	-1.0296	0.000146871
MED4	ENSG00000136146	mediator complex subunit 4	protein_coding	-1.02958	2.83108e-09
PPFIBP2	ENSG00000166387	PTPRF interacting protein, binding protein 2 (liprin beta 2)	protein_coding	-1.0287	0.0499142
RTN3	ENSG00000133318	reticulon 3	protein_coding	-1.02844	0.00102787
STK38L	ENSG00000211455	serine/threonine kinase 38 like	protein_coding	-1.02764	0.00766868
AP001258.4	ENSG00000245571		lincRNA	-1.02717	0.0022475
FAM217B	ENSG00000196227	family with sequence similarity 217, member B	protein_coding	-1.02674	0.000194168
FAM208B	ENSG00000108021	family with sequence similarity 208, member B	protein_coding	-1.0259	0.00698956
RPL5P8	ENSG00000213917	ribosomal protein L5 pseudogene 8	pseudogene	-1.02544	0.0144321
AASDHPPT	ENSG00000149313	aminoadipate-semialdehyde dehydrogenase-phosphopantetheinyl transferase	protein_coding	-1.02524	0.018792
C19orf54	ENSG00000188493	chromosome 19 open reading frame 54	protein_coding	-1.02475	9.16175e-06
MYOZ2	ENSG00000172399	myozenin 2	protein_coding	-1.02448	0.0491072
PWWP2A	ENSG00000170234	PWWP domain containing 2A	protein_coding	-1.02442	8.48667e-05
CS	ENSG00000062485	citrate synthase	protein_coding	-1.02405	0.0170051
ROR1	ENSG00000185483	receptor tyrosine kinase-like orphan receptor 1	protein_coding	-1.02399	0.00712004
PREPL	ENSG00000138078	prolyl endopeptidase-like	protein_coding	-1.02325	0.00804923
TRNT1	ENSG00000072756	tRNA nucleotidyl transferase, CCA-adding, 1	protein_coding	-1.02282	0.000172108
RP11-574H6.1	ENSG00000261036		lincRNA	-1.02257	0.0364585
E2F3	ENSG00000112242	E2F transcription factor 3	protein_coding	-1.02226	7.42487e-05
ERP44	ENSG00000023318	endoplasmic reticulum protein 44	protein_coding	-1.02158	0.0106335
NRSN2	ENSG00000125841	neurensin 2	protein_coding	-1.02076	1.97152e-06
RAB31	ENSG00000168461	RAB31, member RAS oncogene family	protein_coding	-1.01974	7.63834e-05
SERINC5	ENSG00000164300	serine incorporator 5	protein_coding	-1.0194	0.0357185
NUF2	ENSG00000143228	NUF2, NDC80 kinetochore complex component	protein_coding	-1.01826	0.00578323
HJURP	ENSG00000123485	Holliday junction recognition protein	protein_coding	-1.01797	0.000526488
GCC1	ENSG00000179562	GRIP and coiled-coil domain containing 1	protein_coding	-1.01792	0.0016813
PTPRA	ENSG00000132670	protein tyrosine phosphatase, receptor type, A	protein_coding	-1.01766	0.000153144
HPS3	ENSG00000163755	Hermansky-Pudlak syndrome 3	protein_coding	-1.01764	0.00382132
CPNE3	ENSG00000085719	copine III	protein_coding	-1.01703	0.000182399
ETV1	ENSG00000006468	ets variant 1	protein_coding	-1.0166	0.000164461
TMEM69	ENSG00000159596	transmembrane protein 69	protein_coding	-1.01507	0.0169912
DNM1	ENSG00000106976	dynamin 1	protein_coding	-1.01348	0.0175686
LINC00998	ENSG00000214194	long intergenic non-protein coding RNA 998	protein_coding	-1.01301	0.00575325
MCCC2	ENSG00000131844	methylcrotonoyl-CoA carboxylase 2 (beta)	protein_coding	-1.01246	0.0170326
TGIF2	ENSG00000118707	TGFB-induced factor homeobox 2	protein_coding	-1.01235	1.18445e-05
SLC25A16	ENSG00000122912	solute carrier family 25 (mitochondrial carrier; Graves disease autoantigen), member 16	protein_coding	-1.01189	0.000525864
ZBED5-AS1	ENSG00000247271	ZBED5 antisense RNA 1	antisense	-1.01102	0.002122
PPM1G	ENSG00000115241	protein phosphatase, Mg2+/Mn2+ dependent, 1G	protein_coding	-1.00994	5.88414e-10
ID4	ENSG00000172201	inhibitor of DNA binding 4, dominant negative helix-loop-helix protein	protein_coding	-1.00983	9.01708e-07
HERC6	ENSG00000138642	HECT and RLD domain containing E3 ubiquitin protein ligase family member 6	protein_coding	-1.00981	0.0192565
TBCK	ENSG00000145348	TBC1 domain containing kinase	protein_coding	-1.00975	0.00028016
SCD5	ENSG00000145284	stearoyl-CoA desaturase 5	protein_coding	-1.00934	0.00667621
ST6GALNAC3	ENSG00000184005	ST6 (alpha-N-acetyl-neuraminyl-2,3-beta-galactosyl-1,3)-N-acetylgalactosaminide alpha-2,6-sialyltransferase 3	protein_coding	-1.00912	7.94047e-07
ENDOD1	ENSG00000149218	endonuclease domain containing 1	protein_coding	-1.00818	6.22447e-06
CNN2	ENSG00000064666	calponin 2	protein_coding	-1.00741	0.000117745
SCAF11	ENSG00000139218	SR-related CTD-associated factor 11	protein_coding	-1.0072	0.00443341
AAED1	ENSG00000158122	AhpC/TSA antioxidant enzyme domain containing 1	protein_coding	-1.00693	0.000130739
DAAM2	ENSG00000146122	dishevelled associated activator of morphogenesis 2	protein_coding	-1.00687	0.00116109
ERGIC1	ENSG00000113719	endoplasmic reticulum-golgi intermediate compartment (ERGIC) 1	protein_coding	-1.00634	0.000487034
MFAP1	ENSG00000140259	microfibrillar-associated protein 1	protein_coding	-1.00628	0.000250419
USP46	ENSG00000109189	ubiquitin specific peptidase 46	protein_coding	-1.00607	0.0141485
KDM5B	ENSG00000117139	lysine (K)-specific demethylase 5B	protein_coding	-1.00526	2.46557e-06
SORBS2	ENSG00000154556	sorbin and SH3 domain containing 2	protein_coding	-1.00506	0.000221621
SEMA5A	ENSG00000112902	sema domain, seven thrombospondin repeats (type 1 and type 1-like), transmembrane domain (TM) and short cytoplasmic domain, (semaphorin) 5A	protein_coding	-1.00395	5.73158e-07
MINPP1	ENSG00000107789	multiple inositol-polyphosphate phosphatase 1	protein_coding	-1.00305	0.00845111
RP11-17E2.2	ENSG00000250039		antisense	-1.00218	2.06186e-05
MAP3K1	ENSG00000095015	mitogen-activated protein kinase kinase kinase 1, E3 ubiquitin protein ligase	protein_coding	-1.00189	0.0358232
YIPF6	ENSG00000181704	Yip1 domain family, member 6	protein_coding	-1.00155	0.000130642
PDHX	ENSG00000110435	pyruvate dehydrogenase complex, component X	protein_coding	-1.00104	0.0187015

## Sheet: DHX36 IP LENT vs Ctrl
Gene name	Ensembl Gene ID	Description	Gene biotype	Log2 FC (shLENT_DHX_vs_shSCR_DHX)	P-value (shLENT_DHX_vs_shSCR_DHX)
NPTX2	ENSG00000106236	neuronal pentraxin II	protein_coding	-4.92631	6.59738e-05
RP11-218F4.2	ENSG00000266190		pseudogene	-4.56212	0.00122318
LIFR	ENSG00000113594	leukemia inhibitory factor receptor alpha	protein_coding	-4.52266	0.0347181
USH1G	ENSG00000182040	Usher syndrome 1G (autosomal recessive)	protein_coding	-4.4693	0.0335323
RN7SK	ENSG00000202198	RNA, 7SK small nuclear	misc_RNA	-4.0682	0.00477565
RPL21P132	ENSG00000183911	ribosomal protein L21 pseudogene 132	pseudogene	-3.71626	0.00955035
COX5BP6	ENSG00000237082	cytochrome c oxidase subunit Vb pseudogene 6	pseudogene	-3.71117	0.0176022
SLC25A5P7	ENSG00000218180	solute carrier family 25 (mitochondrial carrier; adenine nucleotide translocator), member 5 pseudogene 7	pseudogene	-3.68291	0.0237602
CTD-2298J14.2	ENSG00000258636		lincRNA	-3.47798	0.0186129
NAP1L4P3	ENSG00000234145	nucleosome assembly protein 1-like 4 pseudogene 3	pseudogene	-3.40999	0.0479045
RPS23P7	ENSG00000239527	ribosomal protein S23 pseudogene 7	pseudogene	-3.40816	0.0205812
VTRNA1-3	ENSG00000202515	vault RNA 1-3	misc_RNA	-3.30504	0.0390477
RP11-68I3.4	ENSG00000264290		sense_intronic	-3.26775	0.0286735
MGAT4C	ENSG00000182050	mannosyl (alpha-1,3-)-glycoprotein beta-1,4-N-acetylglucosaminyltransferase, isozyme C (putative)	protein_coding	-3.26002	0.02971
TNFAIP6	ENSG00000123610	tumor necrosis factor, alpha-induced protein 6	protein_coding	-2.8545	0.0299766
ARHGAP20	ENSG00000137727	Rho GTPase activating protein 20	protein_coding	-2.7282	0.0224455
PSMA3P	ENSG00000258563	proteasome (prosome, macropain) subunit, alpha type, 3 pseudogene	pseudogene	-2.72758	0.0363766
NOS2	ENSG00000007171	nitric oxide synthase 2, inducible	protein_coding	-2.68799	0.0195183
WFDC1	ENSG00000103175	WAP four-disulfide core domain 1	protein_coding	-2.22335	0.000168334
LINC00520	ENSG00000258791	long intergenic non-protein coding RNA 520	processed_transcript	-2.13439	2.17639e-10
PRIMA1	ENSG00000175785	proline rich membrane anchor 1	protein_coding	-2.09715	0.000423308
RP11-810P12.1	ENSG00000244176		pseudogene	-2.02957	0.0460949
RP11-108K14.4	ENSG00000214279		pseudogene	-1.9304	0.00394886
LINC00854	ENSG00000236383	long intergenic non-protein coding RNA 854	processed_transcript	-1.71346	0.0268258
GAPDHP26	ENSG00000229541	glyceraldehyde 3 phosphate dehydrogenase pseudogene 26	pseudogene	-1.61886	0.0352605
GAGE1	ENSG00000205777	G antigen 1	protein_coding	-1.59094	0.0177147
ACTL8	ENSG00000117148	actin-like 8	protein_coding	-1.53792	6.61586e-06
RPS19P1	ENSG00000214612	ribosomal protein S19 pseudogene 1	pseudogene	-1.47867	0.0237329
MEGF10	ENSG00000145794	multiple EGF-like-domains 10	protein_coding	-1.45979	0.0442588
FAM131C	ENSG00000185519	family with sequence similarity 131, member C	protein_coding	-1.45068	0.0414078
MTND4P12	ENSG00000247627	MT-ND4 pseudogene 12	pseudogene	-1.44913	0.0347944
ZFR2	ENSG00000105278	zinc finger RNA binding protein 2	protein_coding	-1.41753	0.0139829
METTL7B	ENSG00000170439	methyltransferase like 7B	protein_coding	-1.39119	0.0107549
CTB-35F21.4	ENSG00000250692		antisense	-1.36532	0.0258933
FGFR3	ENSG00000068078	fibroblast growth factor receptor 3	protein_coding	-1.28805	0.047051
APLP1	ENSG00000105290	amyloid beta (A4) precursor-like protein 1	protein_coding	-1.27486	0.0185698
AC068580.1	ENSG00000265587		miRNA	-1.25598	0.03333
RP3-508I15.18	ENSG00000244491		antisense	-1.25087	0.0200129
FGD3	ENSG00000127084	FYVE, RhoGEF and PH domain containing 3	protein_coding	-1.20074	0.0312593
GRIN2D	ENSG00000105464	glutamate receptor, ionotropic, N-methyl D-aspartate 2D	protein_coding	-1.19791	0.0477848
HSPA12B	ENSG00000132622	heat shock 70kD protein 12B	protein_coding	-1.18277	0.0326023
UBE4A	ENSG00000110344	ubiquitination factor E4A	protein_coding	-1.17486	1.26283e-15
ARHGDIG	ENSG00000242173	Rho GDP dissociation inhibitor (GDI) gamma	protein_coding	-1.17068	0.000690375
KCNK10	ENSG00000100433	potassium channel, subfamily K, member 10	protein_coding	-1.15086	0.032025
SRPX	ENSG00000101955	sushi-repeat containing protein, X-linked	protein_coding	-1.1483	7.2633e-05
CPM	ENSG00000135678	carboxypeptidase M	protein_coding	-1.14701	0.046852
DUSP9	ENSG00000130829	dual specificity phosphatase 9	protein_coding	-1.12393	0.00874506
HLA-DMA	ENSG00000204257	major histocompatibility complex, class II, DM alpha	protein_coding	-1.11358	0.00380615
TACC2	ENSG00000138162	transforming, acidic coiled-coil containing protein 2	protein_coding	-1.11009	0.00331748
SLC22A17	ENSG00000092096	solute carrier family 22, member 17	protein_coding	-1.04791	0.000288319
LGI3	ENSG00000168481	leucine-rich repeat LGI family, member 3	protein_coding	-1.02748	0.000223095
NUCB1-AS1	ENSG00000235191	NUCB1 antisense RNA 1	antisense	-1.02687	0.0272671
RP11-363J17.1	ENSG00000256458		antisense	-1.02347	0.0311498
FZD2	ENSG00000180340	frizzled family receptor 2	protein_coding	-1.01348	0.0304417
P2RX7	ENSG00000089041	purinergic receptor P2X, ligand-gated ion channel, 7	protein_coding	-1.00354	0.00633806
CTD-2192J16.15	ENSG00000178464		pseudogene	-1.00163	0.040705
FBLN1	ENSG00000077942	fibulin 1	protein_coding	-1.00049	0.000133729
ST6GALNAC1	ENSG00000070526	ST6 (alpha-N-acetyl-neuraminyl-2,3-beta-galactosyl-1,3)-N-acetylgalactosaminide alpha-2,6-sialyltransferase 1	protein_coding	-0.995505	0.0247782
KANK3	ENSG00000186994	KN motif and ankyrin repeat domains 3	protein_coding	-0.984922	0.00935504
RFTN1	ENSG00000131378	raftlin, lipid raft linker 1	protein_coding	-0.954171	0.00192232
LGMN	ENSG00000100600	legumain	protein_coding	-0.953247	0.00140074
MMP19	ENSG00000123342	matrix metallopeptidase 19	protein_coding	-0.953186	0.0392194
HELZ2	ENSG00000130589	helicase with zinc finger 2, transcriptional coactivator	protein_coding	-0.95145	0.0386804
OSBPL7	ENSG00000006025	oxysterol binding protein-like 7	protein_coding	-0.945781	0.0229107
RP5-821D11.7	ENSG00000184068		antisense	-0.93754	0.00651354
RP11-849H4.4	ENSG00000251143		antisense	-0.932275	0.0124904
ZDHHC18	ENSG00000204160	zinc finger, DHHC-type containing 18	protein_coding	-0.924272	9.98631e-05
SCD	ENSG00000099194	stearoyl-CoA desaturase (delta-9-desaturase)	protein_coding	-0.922058	5.48322e-05
DHCR7	ENSG00000172893	7-dehydrocholesterol reductase	protein_coding	-0.921747	0.0115285
INSIG1	ENSG00000186480	insulin induced gene 1	protein_coding	-0.920518	0.00446498
C6orf223	ENSG00000181577	chromosome 6 open reading frame 223	protein_coding	-0.912357	2.09389e-07
CTD-2012K14.3	ENSG00000259945		antisense	-0.904246	0.0288816
JAG2	ENSG00000184916	jagged 2	protein_coding	-0.894464	0.0203521
RP5-857K21.11	ENSG00000198744		pseudogene	-0.892332	0.0105301
RAP1GAP	ENSG00000076864	RAP1 GTPase activating protein	protein_coding	-0.889392	0.000181963
SLC30A3	ENSG00000115194	solute carrier family 30 (zinc transporter), member 3	protein_coding	-0.877779	3.598e-05
RADIL	ENSG00000157927	Ras association and DIL domains	protein_coding	-0.875282	0.0409353
ANXA6	ENSG00000197043	annexin A6	protein_coding	-0.861119	0.00026924
KCNG1	ENSG00000026559	potassium voltage-gated channel, subfamily G, member 1	protein_coding	-0.853365	0.0279396
OPLAH	ENSG00000178814	5-oxoprolinase (ATP-hydrolysing)	protein_coding	-0.852043	0.000464348
CBX7	ENSG00000100307	chromobox homolog 7	protein_coding	-0.849226	0.0387498
RP11-212P7.2	ENSG00000273270		lincRNA	-0.844258	0.0179202
MT-CO1	ENSG00000198804	mitochondrially encoded cytochrome c oxidase I	protein_coding	-0.842589	0.000402174
ZDHHC9	ENSG00000188706	zinc finger, DHHC-type containing 9	protein_coding	-0.841637	0.013783
RCN3	ENSG00000142552	reticulocalbin 3, EF-hand calcium binding domain	protein_coding	-0.840147	0.00179966
FCRLA	ENSG00000132185	Fc receptor-like A	protein_coding	-0.837959	0.0343111
LDLR	ENSG00000130164	low density lipoprotein receptor	protein_coding	-0.836111	0.00143894
EMILIN3	ENSG00000183798	elastin microfibril interfacer 3	protein_coding	-0.835343	0.0263947
SDC1	ENSG00000115884	syndecan 1	protein_coding	-0.830861	0.00227356
RP11-638I2.6	ENSG00000258504		lincRNA	-0.820278	0.0144891
DHCR24	ENSG00000116133	24-dehydrocholesterol reductase	protein_coding	-0.82004	0.0307041
PAQR8	ENSG00000170915	progestin and adipoQ receptor family member VIII	protein_coding	-0.813221	0.0178543
TCIRG1	ENSG00000110719	T-cell, immune regulator 1, ATPase, H+ transporting, lysosomal V0 subunit A3	protein_coding	-0.808015	0.00197553
SUN2	ENSG00000100242	Sad1 and UNC84 domain containing 2	protein_coding	-0.804249	0.00212732
FAM69C	ENSG00000187773	family with sequence similarity 69, member C	protein_coding	-0.802413	0.0127023
CNDP1	ENSG00000150656	carnosine dipeptidase 1 (metallopeptidase M20 family)	protein_coding	-0.801417	0.0181796
C19orf71	ENSG00000183397	chromosome 19 open reading frame 71	protein_coding	-0.80063	0.031197
EXT2	ENSG00000151348	exostosin glycosyltransferase 2	protein_coding	-0.798235	0.0309916
RNASE1	ENSG00000129538	ribonuclease, RNase A family, 1 (pancreatic)	protein_coding	-0.795306	0.00793912
PCYOX1	ENSG00000116005	prenylcysteine oxidase 1	protein_coding	-0.786514	0.00698385
ASMTL	ENSG00000169093	acetylserotonin O-methyltransferase-like	protein_coding	-0.76386	0.00932674
RP4-735C1.4	ENSG00000241720		antisense	-0.763808	0.0499233
SPTBN2	ENSG00000173898	spectrin, beta, non-erythrocytic 2	protein_coding	-0.757355	0.0282195
FADS2	ENSG00000134824	fatty acid desaturase 2	protein_coding	-0.756939	0.0183185
CLCN5	ENSG00000171365	chloride channel, voltage-sensitive 5	protein_coding	-0.753725	0.0203051
GNS	ENSG00000135677	glucosamine (N-acetyl)-6-sulfatase	protein_coding	-0.752397	0.0125521
RP5-1120P11.1	ENSG00000237686		antisense	-0.746595	0.0177737
PGD	ENSG00000142657	phosphogluconate dehydrogenase	protein_coding	-0.74611	0.000102786
AC147651.4	ENSG00000237181		antisense	-0.745668	0.0289074
PSAP	ENSG00000197746	prosaposin	protein_coding	-0.745619	0.0363954
PCSK1N	ENSG00000102109	proprotein convertase subtilisin/kexin type 1 inhibitor	protein_coding	-0.745418	0.02467
ASIC1	ENSG00000110881	acid-sensing (proton-gated) ion channel 1	protein_coding	-0.743101	0.0335011
AC005786.7	ENSG00000267436		antisense	-0.74249	0.00247274
MRPL49	ENSG00000149792	mitochondrial ribosomal protein L49	protein_coding	-0.740584	0.0058568
MAST3	ENSG00000099308	microtubule associated serine/threonine kinase 3	protein_coding	-0.731287	0.00273476
FAM171A2	ENSG00000161682	family with sequence similarity 171, member A2	protein_coding	-0.72846	0.0487855
C2orf72	ENSG00000204128	chromosome 2 open reading frame 72	protein_coding	-0.72407	0.0233085
MARVELD1	ENSG00000155254	MARVEL domain containing 1	protein_coding	-0.722174	0.0120936
OSBPL5	ENSG00000021762	oxysterol binding protein-like 5	protein_coding	-0.719878	0.00495453
MAPT	ENSG00000186868	microtubule-associated protein tau	protein_coding	-0.719507	0.0387408
FKBP10	ENSG00000141756	FK506 binding protein 10, 65 kDa	protein_coding	-0.719488	0.0118764
CHST14	ENSG00000169105	carbohydrate (N-acetylgalactosamine 4-0) sulfotransferase 14	protein_coding	-0.719041	0.0142182
MS4A15	ENSG00000166961	membrane-spanning 4-domains, subfamily A, member 15	protein_coding	-0.717799	0.00198904
MT-CO2	ENSG00000198712	mitochondrially encoded cytochrome c oxidase II	protein_coding	-0.715628	0.0010167
IMPDH2	ENSG00000178035	IMP (inosine 5'-monophosphate) dehydrogenase 2	protein_coding	-0.715413	0.00175168
LPCAT4	ENSG00000176454	lysophosphatidylcholine acyltransferase 4	protein_coding	-0.712792	0.000218869
DACT3	ENSG00000197380	dishevelled-binding antagonist of beta-catenin 3	protein_coding	-0.71197	0.0129204
GGT7	ENSG00000131067	gamma-glutamyltransferase 7	protein_coding	-0.711345	0.000574951
GLB1L2	ENSG00000149328	galactosidase, beta 1-like 2	protein_coding	-0.709866	0.0131415
OSR2	ENSG00000164920	odd-skipped related transciption factor 2	protein_coding	-0.70375	0.0204439
DCAF15	ENSG00000132017	DDB1 and CUL4 associated factor 15	protein_coding	-0.702849	0.0286949
LMF2	ENSG00000100258	lipase maturation factor 2	protein_coding	-0.702351	0.000653945
GPC1	ENSG00000063660	glypican 1	protein_coding	-0.698878	0.0349896
ZCCHC24	ENSG00000165424	zinc finger, CCHC domain containing 24	protein_coding	-0.697361	0.00175355
CTSF	ENSG00000174080	cathepsin F	protein_coding	-0.692346	0.0284303
SLC25A29	ENSG00000197119	solute carrier family 25 (mitochondrial carnitine/acylcarnitine carrier), member 29	protein_coding	-0.688991	0.000259641
SELENBP1	ENSG00000143416	selenium binding protein 1	protein_coding	-0.688638	0.0276647
LIMS2	ENSG00000072163	LIM and senescent cell antigen-like domains 2	protein_coding	-0.687132	0.0299707
SREBF2	ENSG00000198911	sterol regulatory element binding transcription factor 2	protein_coding	-0.684482	0.0063757
MMP17	ENSG00000198598	matrix metallopeptidase 17 (membrane-inserted)	protein_coding	-0.682494	0.00950205
MT-ND4L	ENSG00000212907	mitochondrially encoded NADH dehydrogenase 4L	protein_coding	-0.681413	0.0391004
EXOSC6	ENSG00000223496	exosome component 6	protein_coding	-0.67653	0.0108399
OS9	ENSG00000135506	osteosarcoma amplified 9, endoplasmic reticulum lectin	protein_coding	-0.67445	0.0488971
ADAM15	ENSG00000143537	ADAM metallopeptidase domain 15	protein_coding	-0.670949	0.000538199
MKL2	ENSG00000186260	MKL/myocardin-like 2	protein_coding	-0.667706	0.00569643
MMP14	ENSG00000157227	matrix metallopeptidase 14 (membrane-inserted)	protein_coding	-0.667349	0.00740264
CD46	ENSG00000117335	CD46 molecule, complement regulatory protein	protein_coding	-0.665351	0.0144486
CADM4	ENSG00000105767	cell adhesion molecule 4	protein_coding	-0.665136	0.0108745
HMGCS1	ENSG00000112972	3-hydroxy-3-methylglutaryl-CoA synthase 1 (soluble)	protein_coding	-0.65985	0.023899
ACSS2	ENSG00000131069	acyl-CoA synthetase short-chain family member 2	protein_coding	-0.659514	0.00020058
CKAP4	ENSG00000136026	cytoskeleton-associated protein 4	protein_coding	-0.658245	0.00279248
ARSA	ENSG00000100299	arylsulfatase A	protein_coding	-0.658231	0.0388329
GLIPR2	ENSG00000122694	GLI pathogenesis-related 2	protein_coding	-0.658092	0.00210056
HEG1	ENSG00000173706	heart development protein with EGF-like domains 1	protein_coding	-0.658038	0.0164827
SYNGR3	ENSG00000127561	synaptogyrin 3	protein_coding	-0.654328	0.0294993
POU3F1	ENSG00000185668	POU class 3 homeobox 1	protein_coding	-0.654275	0.0486877
RAB11FIP1	ENSG00000156675	RAB11 family interacting protein 1 (class I)	protein_coding	-0.653815	0.0023437
SLC47A1	ENSG00000142494	solute carrier family 47 (multidrug and toxin extrusion), member 1	protein_coding	-0.652318	0.0472095
PARD6G	ENSG00000178184	par-6 family cell polarity regulator gamma	protein_coding	-0.65198	0.00680461
SLC2A6	ENSG00000160326	solute carrier family 2 (facilitated glucose transporter), member 6	protein_coding	-0.651178	0.00652387
CLPTM1	ENSG00000104853	cleft lip and palate associated transmembrane protein 1	protein_coding	-0.650544	0.0226213
FSTL1	ENSG00000163430	follistatin-like 1	protein_coding	-0.649369	0.00186096
CERCAM	ENSG00000167123	cerebral endothelial cell adhesion molecule	protein_coding	-0.647078	0.0289221
SFT2D3	ENSG00000173349	SFT2 domain containing 3	protein_coding	-0.645839	0.0315231
ADAP1	ENSG00000105963	ArfGAP with dual PH domains 1	protein_coding	-0.643636	0.00712438
LRPAP1	ENSG00000163956	low density lipoprotein receptor-related protein associated protein 1	protein_coding	-0.640404	0.00313935
SCD5	ENSG00000145284	stearoyl-CoA desaturase 5	protein_coding	-0.638224	0.0479265
FZD7	ENSG00000155760	frizzled family receptor 7	protein_coding	-0.637617	0.00582371
PLA2G6	ENSG00000184381	phospholipase A2, group VI (cytosolic, calcium-independent)	protein_coding	-0.630908	0.0254985
EBP	ENSG00000147155	emopamil binding protein (sterol isomerase)	protein_coding	-0.630641	0.00144376
PCOLCE2	ENSG00000163710	procollagen C-endopeptidase enhancer 2	protein_coding	-0.623266	0.0128079
RCOR1	ENSG00000089902	REST corepressor 1	protein_coding	-0.623143	0.0393237
PARP10	ENSG00000178685	poly (ADP-ribose) polymerase family, member 10	protein_coding	-0.622198	0.0489513
TLE2	ENSG00000065717	transducin-like enhancer of split 2 (E(sp1) homolog, Drosophila)	protein_coding	-0.621736	0.0178715
RP11-316M1.12	ENSG00000259357		antisense	-0.620298	2.94298e-06
PMEL	ENSG00000185664	premelanosome protein	protein_coding	-0.617576	0.0247431
FITM2	ENSG00000197296	fat storage-inducing transmembrane protein 2	protein_coding	-0.616142	0.0346454
MVD	ENSG00000167508	mevalonate (diphospho) decarboxylase	protein_coding	-0.609068	0.00906409
GFER	ENSG00000127554	growth factor, augmenter of liver regeneration	protein_coding	-0.6088	0.0379681
EGFL7	ENSG00000172889	EGF-like-domain, multiple 7	protein_coding	-0.607521	0.0219825
EMP1	ENSG00000134531	epithelial membrane protein 1	protein_coding	-0.606878	0.00954989
LEMD2	ENSG00000161904	LEM domain containing 2	protein_coding	-0.604815	0.0449685
HCG4P11	ENSG00000225864	HLA complex group 4 pseudogene 11	pseudogene	-0.603993	0.0314379
CDK18	ENSG00000117266	cyclin-dependent kinase 18	protein_coding	-0.601958	0.0196746
B4GALNT1	ENSG00000135454	beta-1,4-N-acetyl-galactosaminyl transferase 1	protein_coding	-0.600316	0.0408116
PKD1L2	ENSG00000166473	polycystic kidney disease 1-like 2	polymorphic_pseudogene	-0.597431	0.00457263
LRP5	ENSG00000162337	low density lipoprotein receptor-related protein 5	protein_coding	-0.59508	0.0111758
NPAS1	ENSG00000130751	neuronal PAS domain protein 1	protein_coding	-0.594173	0.00469118
PRICKLE3	ENSG00000012211	prickle homolog 3 (Drosophila)	protein_coding	-0.592367	0.00917436
FAM132B	ENSG00000178752	family with sequence similarity 132, member B	protein_coding	-0.591704	0.00410697
LA16c-390E6.5	ENSG00000261641		antisense	-0.589743	0.0274204
MT-ND4	ENSG00000198886	mitochondrially encoded NADH dehydrogenase 4	protein_coding	-0.589646	0.0167207
WFS1	ENSG00000109501	Wolfram syndrome 1 (wolframin)	protein_coding	-0.586704	0.0190225
HLA-C	ENSG00000204525	major histocompatibility complex, class I, C	protein_coding	-0.586695	0.00121584
ZC3H3	ENSG00000014164	zinc finger CCCH-type containing 3	protein_coding	-0.586572	0.0110783
CD276	ENSG00000103855	CD276 molecule	protein_coding	-0.582168	0.0288752
KLF11	ENSG00000172059	Kruppel-like factor 11	protein_coding	-0.581624	0.0153182
RP11-192H23.5	ENSG00000265168		antisense	-0.57878	0.0012671
TMEM161A	ENSG00000064545	transmembrane protein 161A	protein_coding	-0.57845	0.011624
ADAMTSL5	ENSG00000185761	ADAMTS-like 5	protein_coding	-0.574393	0.00791105
WSB1	ENSG00000109046	WD repeat and SOCS box containing 1	protein_coding	-0.572985	0.0357223
ITFG3	ENSG00000167930	integrin alpha FG-GAP repeat containing 3	protein_coding	-0.572116	0.00450306
ILVBL	ENSG00000105135	ilvB (bacterial acetolactate synthase)-like	protein_coding	-0.570618	0.00569084
SLC12A7	ENSG00000113504	solute carrier family 12 (potassium/chloride transporter), member 7	protein_coding	-0.569797	0.0244997
MFSD12	ENSG00000161091	major facilitator superfamily domain containing 12	protein_coding	-0.566882	0.00103515
HPDL	ENSG00000186603	4-hydroxyphenylpyruvate dioxygenase-like	protein_coding	-0.565586	0.0054685
BCAN	ENSG00000132692	brevican	protein_coding	-0.565214	0.00870775
TCN2	ENSG00000185339	transcobalamin II	protein_coding	-0.561786	0.00612929
CCDC28B	ENSG00000160050	coiled-coil domain containing 28B	protein_coding	-0.561669	0.0318148
CPVL	ENSG00000106066	carboxypeptidase, vitellogenic-like	protein_coding	-0.559885	0.0178735
SGSH	ENSG00000181523	N-sulfoglucosamine sulfohydrolase	protein_coding	-0.559298	0.00442005
RELT	ENSG00000054967	RELT tumor necrosis factor receptor	protein_coding	-0.558792	0.0479405
SEC61A1	ENSG00000058262	Sec61 alpha 1 subunit (S. cerevisiae)	protein_coding	-0.556582	0.0352368
CTSD	ENSG00000117984	cathepsin D	protein_coding	-0.555473	0.00670041
IPPK	ENSG00000127080	inositol 1,3,4,5,6-pentakisphosphate 2-kinase	protein_coding	-0.555124	0.00346377
DCAF8	ENSG00000132716	DDB1 and CUL4 associated factor 8	protein_coding	-0.554785	0.000682477
IL16	ENSG00000172349	interleukin 16	protein_coding	-0.554569	0.0128581
TECPR2	ENSG00000196663	tectonin beta-propeller repeat containing 2	protein_coding	-0.554494	0.038847
TAF1C	ENSG00000103168	TATA box binding protein (TBP)-associated factor, RNA polymerase I, C, 110kDa	protein_coding	-0.553394	0.0318029
SH3PXD2A	ENSG00000107957	SH3 and PX domains 2A	protein_coding	-0.551477	0.0133396
SUMF2	ENSG00000129103	sulfatase modifying factor 2	protein_coding	-0.550603	0.00137567
FAM109A	ENSG00000198324	family with sequence similarity 109, member A	protein_coding	-0.550263	0.00462965
TNFRSF10B	ENSG00000120889	tumor necrosis factor receptor superfamily, member 10b	protein_coding	-0.549417	0.0485669
ARSE	ENSG00000157399	arylsulfatase E (chondrodysplasia punctata 1)	protein_coding	-0.548096	0.0171637
CCNF	ENSG00000162063	cyclin F	protein_coding	-0.547638	0.042641
TP53I13	ENSG00000167543	tumor protein p53 inducible protein 13	protein_coding	-0.547465	0.0299304
SLC1A4	ENSG00000115902	solute carrier family 1 (glutamate/neutral amino acid transporter), member 4	protein_coding	-0.546484	0.00490325
EPHB4	ENSG00000196411	EPH receptor B4	protein_coding	-0.546061	0.00433564
UCP2	ENSG00000175567	uncoupling protein 2 (mitochondrial, proton carrier)	protein_coding	-0.54605	0.0214623
PC	ENSG00000173599	pyruvate carboxylase	protein_coding	-0.545136	0.0172001
GSTM3	ENSG00000134202	glutathione S-transferase mu 3 (brain)	protein_coding	-0.544647	0.00361138
SRPRB	ENSG00000144867	signal recognition particle receptor, B subunit	protein_coding	-0.544047	0.000873992
TMEM132A	ENSG00000006118	transmembrane protein 132A	protein_coding	-0.543624	0.0476632
TNS3	ENSG00000136205	tensin 3	protein_coding	-0.5423	0.00637985
COLGALT1	ENSG00000130309	collagen beta(1-O)galactosyltransferase 1	protein_coding	-0.541605	0.0117828
CLSTN1	ENSG00000171603	calsyntenin 1	protein_coding	-0.541225	0.0189463
CLCN7	ENSG00000103249	chloride channel, voltage-sensitive 7	protein_coding	-0.540667	0.00725817
LMNA	ENSG00000160789	lamin A/C	protein_coding	-0.537254	0.00467208
YIF1B	ENSG00000167645	Yip1 interacting factor homolog B (S. cerevisiae)	protein_coding	-0.535836	0.0221732
ALDOC	ENSG00000109107	aldolase C, fructose-bisphosphate	protein_coding	-0.535261	0.0395443
BRAT1	ENSG00000106009	BRCA1-associated ATM activator 1	protein_coding	-0.534868	0.0452534
KCNAB2	ENSG00000069424	potassium voltage-gated channel, shaker-related subfamily, beta member 2	protein_coding	-0.533718	0.0276221
SREBF1	ENSG00000072310	sterol regulatory element binding transcription factor 1	protein_coding	-0.532786	0.0374965
OCA2	ENSG00000104044	oculocutaneous albinism II	protein_coding	-0.532307	0.0316758
HDAC4	ENSG00000068024	histone deacetylase 4	protein_coding	-0.529766	0.0208473
NAV2	ENSG00000166833	neuron navigator 2	protein_coding	-0.528193	0.0288778
REEP6	ENSG00000115255	receptor accessory protein 6	protein_coding	-0.52818	0.0421794
RTN4R	ENSG00000040608	reticulon 4 receptor	protein_coding	-0.527769	0.0304376
FGFR1	ENSG00000077782	fibroblast growth factor receptor 1	protein_coding	-0.52724	0.0099384
ECE1	ENSG00000117298	endothelin converting enzyme 1	protein_coding	-0.526011	0.0415022
SCAP	ENSG00000114650	SREBF chaperone	protein_coding	-0.525061	0.00603589
FZR1	ENSG00000105325	fizzy/cell division cycle 20 related 1 (Drosophila)	protein_coding	-0.521672	0.0171027
CERS2	ENSG00000143418	ceramide synthase 2	protein_coding	-0.519842	0.040765
RFX2	ENSG00000087903	regulatory factor X, 2 (influences HLA class II expression)	protein_coding	-0.519755	0.00691947
MIB2	ENSG00000197530	mindbomb E3 ubiquitin protein ligase 2	protein_coding	-0.51902	0.00327136
APLP2	ENSG00000084234	amyloid beta (A4) precursor-like protein 2	protein_coding	-0.518614	0.0121643
CITF22-92A6.1	ENSG00000273145		lincRNA	-0.517968	0.0314458
WWC3	ENSG00000047644	WWC family member 3	protein_coding	-0.516777	0.016377
CRTAP	ENSG00000170275	cartilage associated protein	protein_coding	-0.515558	0.0039128
DBP	ENSG00000105516	D site of albumin promoter (albumin D-box) binding protein	protein_coding	-0.514341	0.0122731
SERPINH1	ENSG00000149257	serpin peptidase inhibitor, clade H (heat shock protein 47), member 1, (collagen binding protein 1)	protein_coding	-0.514021	0.0393006
SOX8	ENSG00000005513	SRY (sex determining region Y)-box 8	protein_coding	-0.513781	0.0267993
LGALS3BP	ENSG00000108679	lectin, galactoside-binding, soluble, 3 binding protein	protein_coding	-0.513581	0.0394458
TRIP10	ENSG00000125733	thyroid hormone receptor interactor 10	protein_coding	-0.512005	0.00675477
BACE1	ENSG00000186318	beta-site APP-cleaving enzyme 1	protein_coding	-0.51163	0.044
PLEC	ENSG00000178209	plectin	protein_coding	-0.511587	0.0442662
TRIM48	ENSG00000150244	tripartite motif containing 48	protein_coding	-0.51118	0.00774505
ARHGEF1	ENSG00000076928	Rho guanine nucleotide exchange factor (GEF) 1	protein_coding	-0.509648	0.0193695
FGFRL1	ENSG00000127418	fibroblast growth factor receptor-like 1	protein_coding	-0.509173	0.0330592
SMTN	ENSG00000183963	smoothelin	protein_coding	-0.509125	0.0220143
EML2	ENSG00000125746	echinoderm microtubule associated protein like 2	protein_coding	-0.508692	0.0388354
RPAP1	ENSG00000103932	RNA polymerase II associated protein 1	protein_coding	-0.50782	0.0010884
ABI2	ENSG00000138443	abl-interactor 2	protein_coding	-0.505971	0.0214522
ARHGEF10L	ENSG00000074964	Rho guanine nucleotide exchange factor (GEF) 10-like	protein_coding	-0.504652	0.0128472
FAM73B	ENSG00000148343	family with sequence similarity 73, member B	protein_coding	-0.504318	0.0135906
HLA-F	ENSG00000204642	major histocompatibility complex, class I, F	protein_coding	-0.503865	0.00716285
MAGED2	ENSG00000102316	melanoma antigen family D, 2	protein_coding	-0.502924	0.0384588
PCOLCE	ENSG00000106333	procollagen C-endopeptidase enhancer	protein_coding	-0.502125	0.0369823
ADCK1	ENSG00000063761	aarF domain containing kinase 1	protein_coding	-0.501158	0.0444812
RASSF4	ENSG00000107551	Ras association (RalGDS/AF-6) domain family member 4	protein_coding	-0.500247	0.0495559
KIAA2013	ENSG00000116685	KIAA2013	protein_coding	-0.499312	0.0128914
KIFC1	ENSG00000237649	kinesin family member C1	protein_coding	-0.498089	0.0122227
MVK	ENSG00000110921	mevalonate kinase	protein_coding	-0.497332	0.0163625
FUK	ENSG00000157353	fucokinase	protein_coding	-0.496706	0.0226716
TPCN1	ENSG00000186815	two pore segment channel 1	protein_coding	-0.496231	0.0241569
OBSL1	ENSG00000124006	obscurin-like 1	protein_coding	-0.494798	0.0370308
GRAMD4	ENSG00000075240	GRAM domain containing 4	protein_coding	-0.49391	0.0160934
TECR	ENSG00000099797	trans-2,3-enoyl-CoA reductase	protein_coding	-0.493708	0.0196466
FAM124A	ENSG00000150510	family with sequence similarity 124A	protein_coding	-0.492752	0.0171325
CD151	ENSG00000177697	CD151 molecule (Raph blood group)	protein_coding	-0.491697	0.0291626
PIGQ	ENSG00000007541	phosphatidylinositol glycan anchor biosynthesis, class Q	protein_coding	-0.490478	0.0160003
APBB1	ENSG00000166313	amyloid beta (A4) precursor protein-binding, family B, member 1 (Fe65)	protein_coding	-0.490271	0.00148681
RRP1	ENSG00000160214	ribosomal RNA processing 1	protein_coding	-0.489285	0.037307
PLEKHG4	ENSG00000196155	pleckstrin homology domain containing, family G (with RhoGef domain) member 4	protein_coding	-0.489231	0.0202829
KIRREL	ENSG00000183853	kin of IRRE like (Drosophila)	protein_coding	-0.48877	0.0346163
CHST12	ENSG00000136213	carbohydrate (chondroitin 4) sulfotransferase 12	protein_coding	-0.488594	0.0405024
SIPA1	ENSG00000213445	signal-induced proliferation-associated 1	protein_coding	-0.486592	0.0418579
RUSC1-AS1	ENSG00000225855	RUSC1 antisense RNA 1	antisense	-0.48573	0.00359899
NFATC4	ENSG00000100968	nuclear factor of activated T-cells, cytoplasmic, calcineurin-dependent 4	protein_coding	-0.484384	0.0275716
ITGA7	ENSG00000135424	integrin, alpha 7	protein_coding	-0.481737	0.0478463
IGSF8	ENSG00000162729	immunoglobulin superfamily, member 8	protein_coding	-0.481081	0.0246994
CHPF	ENSG00000123989	chondroitin polymerizing factor	protein_coding	-0.480659	0.017157
GRN	ENSG00000030582	granulin	protein_coding	-0.480277	0.00906018
ASB2	ENSG00000100628	ankyrin repeat and SOCS box containing 2	protein_coding	-0.4782	0.0469026
BIN3	ENSG00000147439	bridging integrator 3	protein_coding	-0.476582	0.0304067
NKD2	ENSG00000145506	naked cuticle homolog 2 (Drosophila)	protein_coding	-0.475613	0.0410129
CYB5R3	ENSG00000100243	cytochrome b5 reductase 3	protein_coding	-0.475028	0.00405821
TANGO6	ENSG00000103047	transport and golgi organization 6 homolog (Drosophila)	protein_coding	-0.47379	0.0116618
PKD1	ENSG00000008710	polycystic kidney disease 1 (autosomal dominant)	protein_coding	-0.473725	0.0490897
NPC2	ENSG00000119655	Niemann-Pick disease, type C2	protein_coding	-0.471306	0.0259596
CHID1	ENSG00000177830	chitinase domain containing 1	protein_coding	-0.471023	0.00778149
SMARCD3	ENSG00000082014	SWI/SNF related, matrix associated, actin dependent regulator of chromatin, subfamily d, member 3	protein_coding	-0.470519	0.025991
FADS1	ENSG00000149485	fatty acid desaturase 1	protein_coding	-0.470454	0.0119113
B3GNT1	ENSG00000174684	UDP-GlcNAc:betaGal beta-1,3-N-acetylglucosaminyltransferase 1	protein_coding	-0.469434	0.00528703
MMAB	ENSG00000139428	methylmalonic aciduria (cobalamin deficiency) cblB type	protein_coding	-0.466178	0.0318703
FNDC4	ENSG00000115226	fibronectin type III domain containing 4	protein_coding	-0.462956	0.0477078
IL11RA	ENSG00000137070	interleukin 11 receptor, alpha	protein_coding	-0.461219	0.037522
MPP3	ENSG00000161647	membrane protein, palmitoylated 3 (MAGUK p55 subfamily member 3)	protein_coding	-0.460432	0.0316862
DKFZP761J1410	ENSG00000105520	Lipid phosphate phosphatase-related protein type 2	protein_coding	-0.46021	0.0439828
PKMYT1	ENSG00000127564	protein kinase, membrane associated tyrosine/threonine 1	protein_coding	-0.459633	0.0195249
LZTR1	ENSG00000099949	leucine-zipper-like transcription regulator 1	protein_coding	-0.455755	0.0136792
MFSD10	ENSG00000109736	major facilitator superfamily domain containing 10	protein_coding	-0.455548	0.0216283
ABCC11	ENSG00000121270	ATP-binding cassette, sub-family C (CFTR/MRP), member 11	protein_coding	-0.455017	0.0356043
PLXNB2	ENSG00000196576	plexin B2	protein_coding	-0.454803	0.020175
GTF3C1	ENSG00000077235	general transcription factor IIIC, polypeptide 1, alpha 220kDa	protein_coding	-0.453604	0.00534519
HN1L	ENSG00000206053	hematological and neurological expressed 1-like	protein_coding	-0.452958	0.0158825
FAM98C	ENSG00000130244	family with sequence similarity 98, member C	protein_coding	-0.451988	0.028636
POLD2	ENSG00000106628	polymerase (DNA directed), delta 2, accessory subunit	protein_coding	-0.448737	0.0362975
GPKOW	ENSG00000068394	G patch domain and KOW motifs	protein_coding	-0.447168	0.00343978
SRRM3	ENSG00000177679	serine/arginine repetitive matrix 3	protein_coding	-0.446374	0.0070229
TRIM45	ENSG00000134253	tripartite motif containing 45	protein_coding	-0.446136	0.0342145
CORO7	ENSG00000262246	coronin 7	protein_coding	-0.445539	0.0367532
SLC12A4	ENSG00000124067	solute carrier family 12 (potassium/chloride transporter), member 4	protein_coding	-0.44543	0.0481358
LAPTM4A	ENSG00000068697	lysosomal protein transmembrane 4 alpha	protein_coding	-0.444661	0.0457967
TRAF7	ENSG00000131653	TNF receptor-associated factor 7, E3 ubiquitin protein ligase	protein_coding	-0.442873	0.0278797
RP4-622L5.7	ENSG00000224066		antisense	-0.440125	0.0225316
UBE2O	ENSG00000175931	ubiquitin-conjugating enzyme E2O	protein_coding	-0.439945	0.0402437
TLN1	ENSG00000137076	talin 1	protein_coding	-0.439931	0.00530895
IGFBP2	ENSG00000115457	insulin-like growth factor binding protein 2, 36kDa	protein_coding	-0.437884	0.0229309
ZFAND2B	ENSG00000158552	zinc finger, AN1-type domain 2B	protein_coding	-0.436156	0.0180246
PLXNA1	ENSG00000114554	plexin A1	protein_coding	-0.435951	0.023041
SLC19A1	ENSG00000173638	solute carrier family 19 (folate transporter), member 1	protein_coding	-0.434903	0.0255023
MOV10	ENSG00000155363	Mov10, Moloney leukemia virus 10, homolog (mouse)	protein_coding	-0.434424	0.0497199
HDGF	ENSG00000143321	hepatoma-derived growth factor	protein_coding	-0.434258	0.0165901
ECM1	ENSG00000143369	extracellular matrix protein 1	protein_coding	-0.433951	0.0499177
BCAP31	ENSG00000185825	B-cell receptor-associated protein 31	protein_coding	-0.432889	0.0183877
CDCA3	ENSG00000111665	cell division cycle associated 3	protein_coding	-0.431365	0.0337069
IRF2BP2	ENSG00000168264	interferon regulatory factor 2 binding protein 2	protein_coding	-0.430497	0.0373392
GPR124	ENSG00000020181	G protein-coupled receptor 124	protein_coding	-0.430065	0.0183045
ENG	ENSG00000106991	endoglin	protein_coding	-0.42855	0.0381225
SCRN2	ENSG00000141295	secernin 2	protein_coding	-0.42821	0.0422015
ACP5	ENSG00000102575	acid phosphatase 5, tartrate resistant	protein_coding	-0.425468	0.0312403
ERP29	ENSG00000089248	endoplasmic reticulum protein 29	protein_coding	-0.425434	0.0169643
MLEC	ENSG00000110917	malectin	protein_coding	-0.425098	0.0253278
ATP1A1OS	ENSG00000203865	ATP1A1 opposite strand	processed_transcript	-0.424231	0.0163282
HNRNPA0	ENSG00000177733	heterogeneous nuclear ribonucleoprotein A0	protein_coding	-0.423426	0.027972
PLTP	ENSG00000100979	phospholipid transfer protein	protein_coding	-0.422192	0.0319856
SLC38A10	ENSG00000157637	solute carrier family 38, member 10	protein_coding	-0.421952	0.0234891
POLM	ENSG00000122678	polymerase (DNA directed), mu	protein_coding	-0.421526	0.00764192
FDPS	ENSG00000160752	farnesyl diphosphate synthase	protein_coding	-0.418845	0.00938911
TFEB	ENSG00000112561	transcription factor EB	protein_coding	-0.418779	0.0317454
HLA-E	ENSG00000204592	major histocompatibility complex, class I, E	protein_coding	-0.417791	0.0223705
ITM2C	ENSG00000135916	integral membrane protein 2C	protein_coding	-0.417621	0.0231139
SSR2	ENSG00000163479	signal sequence receptor, beta (translocon-associated protein beta)	protein_coding	-0.417409	0.0237745
ATP11A	ENSG00000068650	ATPase, class VI, type 11A	protein_coding	-0.417086	0.0444162
CTSH	ENSG00000103811	cathepsin H	protein_coding	-0.416993	0.0387367
CDH3	ENSG00000062038	cadherin 3, type 1, P-cadherin (placental)	protein_coding	-0.416109	0.0402715
RFT1	ENSG00000163933	RFT1 homolog (S. cerevisiae)	protein_coding	-0.415837	0.0306949
KIF7	ENSG00000166813	kinesin family member 7	protein_coding	-0.41422	0.0439894
HES6	ENSG00000144485	hes family bHLH transcription factor 6	protein_coding	-0.414147	0.0309608
TSC2	ENSG00000103197	tuberous sclerosis 2	protein_coding	-0.413727	0.0360323
CIZ1	ENSG00000148337	CDKN1A interacting zinc finger protein 1	protein_coding	-0.412846	0.0161875
ADCY3	ENSG00000138031	adenylate cyclase 3	protein_coding	-0.412268	0.0478877
EIF6	ENSG00000242372	eukaryotic translation initiation factor 6	protein_coding	-0.410868	0.0437293
TMED9	ENSG00000184840	transmembrane emp24 protein transport domain containing 9	protein_coding	-0.410005	0.0261818
BIN1	ENSG00000136717	bridging integrator 1	protein_coding	-0.409503	0.0205089
TRIM63	ENSG00000158022	tripartite motif containing 63, E3 ubiquitin protein ligase	protein_coding	-0.407822	0.00802144
DIP2A	ENSG00000160305	DIP2 disco-interacting protein 2 homolog A (Drosophila)	protein_coding	-0.407265	0.0494191
HADHA	ENSG00000084754	hydroxyacyl-CoA dehydrogenase/3-ketoacyl-CoA thiolase/enoyl-CoA hydratase (trifunctional protein), alpha subunit	protein_coding	-0.405033	0.0216362
TKT	ENSG00000163931	transketolase	protein_coding	-0.404557	0.0176955
TACC3	ENSG00000013810	transforming, acidic coiled-coil containing protein 3	protein_coding	-0.403528	0.00464284
TMEM259	ENSG00000182087	transmembrane protein 259	protein_coding	-0.402159	0.044154
STARD3	ENSG00000131748	StAR-related lipid transfer (START) domain containing 3	protein_coding	-0.399852	0.025276
ARID5B	ENSG00000150347	AT rich interactive domain 5B (MRF1-like)	protein_coding	-0.399785	0.0275249
HLA-A	ENSG00000206503	major histocompatibility complex, class I, A	protein_coding	-0.395415	0.04907
MT-CYB	ENSG00000198727	mitochondrially encoded cytochrome b	protein_coding	-0.39336	0.0438895
PMP22	ENSG00000109099	peripheral myelin protein 22	protein_coding	-0.393214	0.0233261
SNRNP200	ENSG00000144028	small nuclear ribonucleoprotein 200kDa (U5)	protein_coding	-0.393105	0.00669502
PPP2R5D	ENSG00000112640	protein phosphatase 2, regulatory subunit B', delta	protein_coding	-0.391003	0.0155792
SELO	ENSG00000073169	Selenoprotein O	protein_coding	-0.387485	0.0384336
LTBR	ENSG00000111321	lymphotoxin beta receptor (TNFR superfamily, member 3)	protein_coding	-0.385449	0.0271707
ADCK4	ENSG00000123815	aarF domain containing kinase 4	protein_coding	-0.385063	0.0388093
NT5M	ENSG00000205309	5',3'-nucleotidase, mitochondrial	protein_coding	-0.384616	0.0454605
ADD1	ENSG00000087274	adducin 1 (alpha)	protein_coding	-0.384588	0.0153482
BSG	ENSG00000172270	basigin (Ok blood group)	protein_coding	-0.378662	0.0286212
KDELR1	ENSG00000105438	KDEL (Lys-Asp-Glu-Leu) endoplasmic reticulum protein retention receptor 1	protein_coding	-0.377709	0.0201639
SPR	ENSG00000116096	sepiapterin reductase (7,8-dihydrobiopterin:NADP+ oxidoreductase)	protein_coding	-0.376564	0.0119783
GPAA1	ENSG00000197858	glycosylphosphatidylinositol anchor attachment 1	protein_coding	-0.375954	0.0330379
RECQL5	ENSG00000108469	RecQ protein-like 5	protein_coding	-0.375368	0.0392608
PLOD3	ENSG00000106397	procollagen-lysine, 2-oxoglutarate 5-dioxygenase 3	protein_coding	-0.373584	0.0429387
TMEM109	ENSG00000110108	transmembrane protein 109	protein_coding	-0.371974	0.0490869
ATP1A1	ENSG00000163399	ATPase, Na+/K+ transporting, alpha 1 polypeptide	protein_coding	-0.370823	0.0155631
SNRNP70	ENSG00000104852	small nuclear ribonucleoprotein 70kDa (U1)	protein_coding	-0.369618	0.0149826
ZNF768	ENSG00000169957	zinc finger protein 768	protein_coding	-0.368524	0.048941
NAGLU	ENSG00000108784	N-acetylglucosaminidase, alpha	protein_coding	-0.366418	0.0374695
REPIN1	ENSG00000214022	replication initiator 1	protein_coding	-0.365746	0.0370986
TMEM9	ENSG00000116857	transmembrane protein 9	protein_coding	-0.365172	0.0152355
CTBP1	ENSG00000159692	C-terminal binding protein 1	protein_coding	-0.363432	0.0217989
CALR	ENSG00000179218	calreticulin	protein_coding	-0.363417	0.0365885
ATG4B	ENSG00000168397	autophagy related 4B, cysteine peptidase	protein_coding	-0.361138	0.0444913
CPSF1	ENSG00000071894	cleavage and polyadenylation specific factor 1, 160kDa	protein_coding	-0.355766	0.0282448
EXOC7	ENSG00000182473	exocyst complex component 7	protein_coding	-0.351066	0.034276
TP53INP2	ENSG00000078804	tumor protein p53 inducible nuclear protein 2	protein_coding	-0.350729	0.0470926
EHMT1	ENSG00000181090	euchromatic histone-lysine N-methyltransferase 1	protein_coding	-0.347287	0.0159495
MAP1S	ENSG00000130479	microtubule-associated protein 1S	protein_coding	-0.347107	0.0337487
RP11-386G11.10	ENSG00000258017		antisense	-0.345221	0.045426
DDX24	ENSG00000089737	DEAD (Asp-Glu-Ala-Asp) box helicase 24	protein_coding	-0.343466	0.0249535
PARVA	ENSG00000197702	parvin, alpha	protein_coding	-0.34085	0.0299028
TUBA1B	ENSG00000123416	tubulin, alpha 1b	protein_coding	-0.337909	0.00865188
PSRC1	ENSG00000134222	proline/serine-rich coiled-coil 1	protein_coding	-0.337128	0.0314969
SNRPA	ENSG00000077312	small nuclear ribonucleoprotein polypeptide A	protein_coding	-0.334062	0.0262215
SMC1A	ENSG00000072501	structural maintenance of chromosomes 1A	protein_coding	-0.330078	0.046234
CCDC136	ENSG00000128596	coiled-coil domain containing 136	protein_coding	-0.329587	0.033713
C16orf58	ENSG00000140688	chromosome 16 open reading frame 58	protein_coding	-0.323942	0.0490429
MYO10	ENSG00000145555	myosin X	protein_coding	-0.319528	0.0458891
KHNYN	ENSG00000100441	KH and NYN domain containing	protein_coding	-0.316255	0.0143494
C6orf89	ENSG00000198663	chromosome 6 open reading frame 89	protein_coding	-0.314823	0.0450713
TCF3	ENSG00000071564	transcription factor 3	protein_coding	-0.314273	0.0443922
TAGLN2	ENSG00000158710	transgelin 2	protein_coding	-0.288833	0.0443692
MYLIP	ENSG00000007944	myosin regulatory light chain interacting protein	protein_coding	0.269813	0.037823
TCEB3	ENSG00000011007	transcription elongation factor B (SIII), polypeptide 3 (110kDa, elongin A)	protein_coding	0.271732	0.0428202
PHTF1	ENSG00000116793	putative homeodomain transcription factor 1	protein_coding	0.281198	0.0465391
SNX9	ENSG00000130340	sorting nexin 9	protein_coding	0.32778	0.0297817
ATP6V0E2	ENSG00000171130	ATPase, H+ transporting V0 subunit e2	protein_coding	0.345035	0.0472986
TMEM50B	ENSG00000142188	transmembrane protein 50B	protein_coding	0.362496	0.023604
DCTPP1	ENSG00000179958	dCTP pyrophosphatase 1	protein_coding	0.363299	0.0428036
TMEM14B	ENSG00000137210	transmembrane protein 14B	protein_coding	0.370539	0.00858297
EVA1A	ENSG00000115363	eva-1 homolog A (C. elegans)	protein_coding	0.373131	0.0331614
MED4	ENSG00000136146	mediator complex subunit 4	protein_coding	0.37574	0.0194395
MRPS10	ENSG00000048544	mitochondrial ribosomal protein S10	protein_coding	0.384855	0.0484774
RRAGD	ENSG00000025039	Ras-related GTP binding D	protein_coding	0.38488	0.0302791
COMMD5	ENSG00000170619	COMM domain containing 5	protein_coding	0.385299	0.0274874
FAM104A	ENSG00000133193	family with sequence similarity 104, member A	protein_coding	0.386487	0.0243311
SFT2D1	ENSG00000198818	SFT2 domain containing 1	protein_coding	0.386985	0.0203799
USP34	ENSG00000115464	ubiquitin specific peptidase 34	protein_coding	0.388038	0.0451641
CHD7	ENSG00000171316	chromodomain helicase DNA binding protein 7	protein_coding	0.388122	0.0318613
MCFD2	ENSG00000180398	multiple coagulation factor deficiency 2	protein_coding	0.388127	0.0425394
HRK	ENSG00000135116	harakiri, BCL2 interacting protein (contains only BH3 domain)	protein_coding	0.396579	0.0173382
RDH14	ENSG00000240857	retinol dehydrogenase 14 (all-trans/9-cis/11-cis)	protein_coding	0.397399	0.0290497
PLA2G16	ENSG00000176485	phospholipase A2, group XVI	protein_coding	0.402536	0.025843
PTPMT1	ENSG00000110536	protein tyrosine phosphatase, mitochondrial 1	protein_coding	0.40408	0.0356497
RP11-252C15.1	ENSG00000254813		lincRNA	0.404562	0.0494026
NDUFAF6	ENSG00000156170	NADH dehydrogenase (ubiquinone) complex I, assembly factor 6	protein_coding	0.404748	0.024081
LHFPL3-AS1	ENSG00000226869	LHFPL3 antisense RNA 1	processed_transcript	0.407552	0.0225196
HCG18	ENSG00000231074	HLA complex group 18 (non-protein coding)	antisense	0.412539	0.0091129
ATF4	ENSG00000128272	activating transcription factor 4	protein_coding	0.415124	0.0188914
CEBPG	ENSG00000153879	CCAAT/enhancer binding protein (C/EBP), gamma	protein_coding	0.418066	0.0238872
GTF2H1	ENSG00000110768	general transcription factor IIH, polypeptide 1, 62kDa	protein_coding	0.418862	0.0218711
ZNF830	ENSG00000198783	zinc finger protein 830	protein_coding	0.418939	0.0464444
GNL3	ENSG00000163938	guanine nucleotide binding protein-like 3 (nucleolar)	protein_coding	0.421287	0.023017
NUDCD2	ENSG00000170584	NudC domain containing 2	protein_coding	0.423326	0.0304238
SPRED1	ENSG00000166068	sprouty-related, EVH1 domain containing 1	protein_coding	0.425496	0.0477379
RAB17	ENSG00000124839	RAB17, member RAS oncogene family	protein_coding	0.426523	0.00952933
EIF1B	ENSG00000114784	eukaryotic translation initiation factor 1B	protein_coding	0.426649	0.0173734
BBX	ENSG00000114439	bobby sox homolog (Drosophila)	protein_coding	0.430476	0.0167948
MKKS	ENSG00000125863	McKusick-Kaufman syndrome	protein_coding	0.431042	0.0378611
PRPF40A	ENSG00000196504	PRP40 pre-mRNA processing factor 40 homolog A (S. cerevisiae)	protein_coding	0.431582	0.0427885
HEY2	ENSG00000135547	hes-related family bHLH transcription factor with YRPW motif 2	protein_coding	0.432652	0.0325359
FBXO9	ENSG00000112146	F-box protein 9	protein_coding	0.434811	0.049419
TTC3	ENSG00000182670	tetratricopeptide repeat domain 3	protein_coding	0.43705	0.037814
TTC1	ENSG00000113312	tetratricopeptide repeat domain 1	protein_coding	0.438677	0.0466095
CHMP3	ENSG00000115561	charged multivesicular body protein 3	protein_coding	0.440795	0.0306351
SPC25	ENSG00000152253	SPC25, NDC80 kinetochore complex component	protein_coding	0.444082	0.0426325
RNASEH2B	ENSG00000136104	ribonuclease H2, subunit B	protein_coding	0.444167	0.0378742
TOP2B	ENSG00000077097	topoisomerase (DNA) II beta 180kDa	protein_coding	0.444961	0.0156953
DPP8	ENSG00000074603	dipeptidyl-peptidase 8	protein_coding	0.44624	0.0427676
RAP1GDS1	ENSG00000138698	RAP1, GTP-GDP dissociation stimulator 1	protein_coding	0.446297	0.0326711
SEC11C	ENSG00000166562	SEC11 homolog C (S. cerevisiae)	protein_coding	0.447598	0.0282407
DDIT3	ENSG00000175197	DNA-damage-inducible transcript 3	protein_coding	0.448912	0.0485764
ZNF773	ENSG00000152439	zinc finger protein 773	protein_coding	0.449781	0.0444683
TMEM208	ENSG00000168701	transmembrane protein 208	protein_coding	0.449846	0.0363518
ACADM	ENSG00000117054	acyl-CoA dehydrogenase, C-4 to C-12 straight chain	protein_coding	0.451149	0.0361673
DNM1L	ENSG00000087470	dynamin 1-like	protein_coding	0.454149	0.0359784
ORMDL1	ENSG00000128699	ORM1-like 1 (S. cerevisiae)	protein_coding	0.454347	0.0195476
PPID	ENSG00000171497	peptidylprolyl isomerase D	protein_coding	0.454349	0.0485793
TIPRL	ENSG00000143155	TIP41, TOR signaling pathway regulator-like (S. cerevisiae)	protein_coding	0.456022	0.0164033
CDC27	ENSG00000004897	cell division cycle 27	protein_coding	0.459794	0.0169324
PTS	ENSG00000150787	6-pyruvoyltetrahydropterin synthase	protein_coding	0.460096	0.0237701
RELL2	ENSG00000164620	RELT-like 2	protein_coding	0.461903	0.0494518
DSTN	ENSG00000125868	destrin (actin depolymerizing factor)	protein_coding	0.462816	0.0345779
IFNAR2	ENSG00000159110	interferon (alpha, beta and omega) receptor 2	protein_coding	0.464142	0.0459117
AC002467.7	ENSG00000241764		antisense	0.466625	0.0108883
CCNH	ENSG00000134480	cyclin H	protein_coding	0.467902	0.0428193
HPGD	ENSG00000164120	hydroxyprostaglandin dehydrogenase 15-(NAD)	protein_coding	0.468614	0.0073034
DDX50	ENSG00000107625	DEAD (Asp-Glu-Ala-Asp) box polypeptide 50	protein_coding	0.469174	0.0471291
GGCT	ENSG00000006625	gamma-glutamylcyclotransferase	protein_coding	0.473641	0.00832056
YME1L1	ENSG00000136758	YME1-like 1 ATPase	protein_coding	0.474293	0.0167009
VAPA	ENSG00000101558	VAMP (vesicle-associated membrane protein)-associated protein A, 33kDa	protein_coding	0.47438	0.026181
ATAD2	ENSG00000156802	ATPase family, AAA domain containing 2	protein_coding	0.477745	0.0353643
CTNNAL1	ENSG00000119326	catenin (cadherin-associated protein), alpha-like 1	protein_coding	0.47826	0.0411743
PDLIM3	ENSG00000154553	PDZ and LIM domain 3	protein_coding	0.479235	0.04283
TASP1	ENSG00000089123	taspase, threonine aspartase, 1	protein_coding	0.484308	0.0366163
SBNO1	ENSG00000139697	strawberry notch homolog 1 (Drosophila)	protein_coding	0.484449	0.0231098
PIGH	ENSG00000100564	phosphatidylinositol glycan anchor biosynthesis, class H	protein_coding	0.486857	0.00833082
H2AFZ	ENSG00000164032	H2A histone family, member Z	protein_coding	0.487638	0.0338887
MTF2	ENSG00000143033	metal response element binding transcription factor 2	protein_coding	0.488453	0.0135381
C6orf47	ENSG00000204439	chromosome 6 open reading frame 47	protein_coding	0.488859	0.0366503
SMARCE1	ENSG00000073584	SWI/SNF related, matrix associated, actin dependent regulator of chromatin, subfamily e, member 1	protein_coding	0.48886	0.00787986
[truncated: 405 more rows]

## Sheet: GO ontology DHX36-enriched
Term	Adjusted P-value	Odds Ratio	Combined Score	Genes
[truncated: 2,039 more rows]

## Sheet: Ontology DHX36-LENT down
Term	Adjusted P-value		Odds Ratio	Combined Score	Genes
[truncated: 243 more rows]

[truncated: 2 more sheets: Ontology DHX36-LENT-up, Common DHX36 IP vs G4]
